# Supplementary material for: Mammary tissue proteomics in a pig model indicates that dietary valine supplementation increases milk fat content via increased de novo synthesis of fatty acid
Source: Food Sci Nutr. 2021 Sep 16;9(11):6213–23. doi: 10.1002/fsn3.2574 (PMC8565212; doi:10.1002/fsn3.2574)
Supplement: Supplementary file 1 — Table S1 [file FSN3-9-6213-s003.xls]

Protein	Description	Gene	LV_3_1	LV_3_2	LV_3_3	LV_3_4	HV_3_1	HV_3_2	HV_3_3	HV_3_4
A0A023PN04	Peptidylprolyl isomerase	FKBP5	55199.14583	63128.72266	57087.84766	45380.86719	13508.56445	28183.5625	55609.95313	11743.58789
A0A023VTS2	SAM domain and HD domain-containing protein 1	SAMHD1	29140.2526	42646.28516	0	44774.47266	54153.74609	24749.85547	25829.78516	25758.42188
A0A068C697	Large proline-rich protein BAG6 transcript variant 1	BAG6	34148.89518	29542.86914	37941.60156	34962.21484	43900.30078	48536.84766	48427.83594	43815.65625
A0A068CA64	Mitochondrial apoptosis-inducing factor 1 transcript variant 1	AIFM1	91301.58073	69428.54688	104353.1328	100123.0625	113485.4688	114847.9922	111939.6484	116168.6172
A0A068F143	Glutathione peroxidase		119139.0833	133271.2344	116338.5391	107807.4766	92687.1875	87987.73438	72154.39844	217285.8594
A0A075B7H9	Uncharacterized protein		674717.7292	1112201.375	735689.1875	176262.625	256200.0938	280392.9063	144131.4844	161752.0781
A0A075B7I5	Uncharacterized protein		79725.54818	100096.3906	91907.24219	47173.01172	41815.81641	36806.79688	28346.96094	44881.15625
A0A075B7I6	Uncharacterized protein		44198.30404	100296.9688	0	32297.94336	52367.60938	0	0	0
A0A075B7J0	Uncharacterized protein		403032.8125	462408.0625	401978.5	344711.875	176700.3438	107725.2813	65794.30469	327509.5625
A0A076J9Y2	Cytochrome c oxidase subunit 3	COX3	9673.143717	4413.627441	13625.89648	10979.90723	12483.80664	12972.01172	11231.48047	12434.71582
A0A076JA52	NADH-ubiquinone oxidoreductase chain 1	ND1	8491.53125	9968.756836	15505.83691	0	28219.82227	27293.94531	20420.97266	0
A0A076JDH2	NADH-ubiquinone oxidoreductase chain 5	ND5	10710.91927	0	0	32132.75781	36823.76563	63749.42188	41591.32422	0
A0A076JEH2	Cytochrome c oxidase subunit 1	COX1	182111.513	113587	318864.6875	113882.8516	126499.2188	114053.0078	96882.99219	118260.4922
A0A076JFS8	ATP synthase subunit a	ATP6	5653.229655	6786.922363	0	10172.7666	15445.12598	12124.67773	12093.72656	0
A0A088CPR0	MHC class II antigen	SLA-DRA	102292.9922	144032.4375	95531.39844	67315.14063	125479.9375	80336.71875	64461.33203	80764.82813
A0A096ZXA2	Oxidative-stress responsive 1		62681.92578	64498.89453	59053.61719	64493.26563	58956.33984	56439.85547	69576.28906	69207.03125
A0A097ZMY1	Elastin	ELN	69075.89583	0	207227.6875	0	95102.47656	0	0	0
A0A0B4J2K0	Uncharacterized protein	FCGR2B	49188.80078	121648.1719	0	25918.23047	40653.17969	0	20289.82227	0
A0A0D5BWD2	Mitochondrial complement component 1 Q subcomponent-binding protein	C1QBP	71274.33594	64079.28125	79753.625	69990.10156	75763.67969	64382.05469	58070.42969	71644.49219
A0A0E3M2Q4	Transmembrane secretory component poly-Ig receptor (Fragment)		685473.9271	645372.8125	355702.3438	1055346.625	1006059.188	552917.375	418341.8125	520046.5313
A0A0G3Z6M0	MHC class II antigen	SLA-DQA	64626.04232	126880.0625	17338.29883	49659.76563	69219.91406	85015.42969	11094.39551	8492.795898
A0A0H4IRA9	Cytochrome P450 20A1	CYP20A1	54574.32031	0	86122.67188	77600.28906	77403.3125	66936.78125	78973.80469	81300.66406
A0A0H5ANC0	Osteoglycin/mimecan	OGN	1113430.458	509882.25	2374866.5	455542.625	301466.6563	190871.125	143876.5313	401815.3125
A0A0K0KW08	L-lactate dehydrogenase	LDHAL6B	256257.7656	244843.3594	287716.75	236213.1875	232614.1094	263374.4063	545642.5625	375400.0313
A0A0K1TQQ0	Microsomal glutathione S-transferase 2	MGST2	224318.1979	0	272990.6875	399963.9063	129931.4453	469403.9688	326680.75	331412.6875
A0A0K1TQQ7	Carbonyl reductase 3	CBR3	50399.29264	85139.88281	15739.75684	50318.23828	30942.11133	28956.68164	28923.13086	24989.41016
A0A0K1TQS4	S-(hydroxymethyl)glutathione dehydrogenase	ADH5	222107.9427	233151.9688	191087.4531	242084.4063	174735.6719	183140.7188	192634.3438	190667.0469
A0A0M3KL53	Mitochondrial ribosomal protein S14	MRPS14	0	0	0	0	10751.66895	11869.40918	7365.021484	5722.578613
A0A0M3KL59	Mitoribosomal protein us9m, mrps9		11342.55859	0	17597.625	16430.05078	23789.00977	16183.17871	21267.57227	19943.91406
A0A0N4SWI8	Glycerol-3-phosphate acyltransferase 1, mitochondrial	GPAM	0	0	0	0	29968.54492	27874.37109	21038.93164	27161.32031
A0A0N9K0U3	Fat storage-inducing transmembrane protein 2	FIT2	40243.91732	18935.72461	69554.92969	32241.09766	48124.95313	59335.78125	49406.53125	48749.1875
A0A0R4J8D7	ICT1	MRPL28	0	0	0	0	19322.20898	0	17631.08203	0
A0A0U2ETC2	Emerin	EMD	96183.76302	144447.6406	66220.6875	77882.96094	67393.09375	66954.16406	72800.54688	40908.54688
A0A140H1A1	GLUT1 (Fragment)	SLC2A1	25001.42839	9403.912109	52640.74609	12959.62695	38612.25781	47033.49219	50080.59375	39345.65234
A0A140TAK1	Negative elongation factor D	NELFCD	10510.33008	16844.21875	0	14686.77148	13523.22949	0	7721.837891	0
A0A140TAK4	Myeloid differentiation primary response protein MyD88	MYD88	8127.163737	0	9380.262695	15001.22852	19652.86914	21307.6582	19044.96094	16679.03516
A0A140TAK8	Uncharacterized protein	APOH	107380.4577	28222.74023	214128.7031	79789.92969	89791.60938	49909.07422	0	93178.20313
A0A140TAL0	Mannose-1-phosphate guanyltransferase alpha	GMPPA	42807.08268	24682.93164	46377.02344	57361.29297	62622.40625	62370.55859	65906.08594	63895.8125
A0A142EGG5	Interferon-induced transmembrane protein 1 (Fragment)		13118.91829	0	10646.38184	28710.37305	33756.60938	11034.07324	8778.985352	14338.98633
A0A142EGG6	Interferon-induced transmembrane protein 3		45745.48177	57976.99219	0	79259.45313	109625.6719	38926.37891	30573.98828	38392.59766
A0A160EBY3	MHC class II antigen	SLA-DRA	7881.691406	0	23645.07422	0	36911.56641	0	0	20459.96289
A0A165DE67	CRIP2	CRIP2	233232.2708	307987.1875	207351.9063	184357.7188	157580.7813	146716.6406	188198.0625	143769.875
A0A173G6G4	Septin 4	SEPT4	10135.50326	14898.00586	0	15508.50391	14809.53125	15840.31738	13154.20703	14043.59961
A0A173G6G6	Septin 11	SEPT11	198451.8177	206896.2969	193024.6875	195434.4688	147712.9531	131025.9453	147577.3906	153362.7969
A0A173G6G7	Septin 10		39067.14714	52618.16406	27761.72266	36821.55469	27163.3457	30338.54297	34655	31223.18945
A0A173G6G8	Septin 9		119171.1016	132138.2344	117302.8594	108072.2109	79686.47656	75764.88281	87500.26563	84694.41406
A0A173G6H0	Septin 5		31537.64323	33743.19141	27425.61719	33444.12109	28833.75977	33602.13672	34986.21484	31849.27344
A0A173G6H5	Septin 7 isoform 2		160925.4531	161936.7656	172256.5938	148583	116309.1953	105862.4922	117516.5547	114739.6328
A0A191TC51	Abhydrolase domain-containing protein 16A	ABHD16A	25601.33724	0	33896.58984	42907.42188	20818.2793	33481.52344	23525	39959.27344
A0A1B0VAB5	Muscleblind-like protein 1 isoform 2	MBNL1	34577.14518	32757.92773	35376.66406	35596.84375	33449.56641	28903.79492	18369.58008	26878.60352
A0A1B2TT50	Serine/threonine-protein phosphatase	PPP2CA	281947.5729	281791	272581.3125	291470.4063	238669.1875	241496.6875	261652.1406	256728.5938
A0A1B2TT55	Aspartate aminotransferase	GOT1	85674.44531	70479.01563	73701.5625	112842.7578	64792.90234	78678.78125	106500.1563	78783.5625
A0A1B2TT56	Phosphoribosyl pyrophosphate synthetase 2	PRPS2	76099.11719	75135.13281	78448.375	74713.84375	80460.27344	73526.24219	87065.04688	70124.30469
A0A1B2TT62	DAZ-associated protein 1 isoform 2	DAZAP1	81144.875	86729.73438	68739.32813	87965.5625	74997.54688	75700.54688	79914.28125	59454.125
A0A1C9J6B7	MHC class II antigen	SLA-DRB1	8002.822917	0	0	24008.46875	0	0	0	0
A0A1D8MMA5	DEAD-box helicase 21	DDX21	22040.72461	23542.60156	18833.87695	23745.69531	26305.92773	29423.70313	30685.44141	28141.64648
A0A1L1YNR3	Fatty acid synthase (Fragment)	FASN	900994.5104	177925.7813	2049750.625	475307.125	4502835	3708211.75	4030561.75	2843020.25
A0A1P8NW32	Protein arginine methyltransferase 1 isoform 2	PRMT1	35928.77344	36257.5	36641.88281	34886.9375	39784.17578	39950.08594	30211.45703	29989.69727
A0A1P8VJR2	Aminopeptidase	APN	66570.78125	0	92169.4375	107542.9063	62603.03516	48431.66016	45480.70313	50491.60938
A0A1R7SPQ1	Dimethylaniline monooxygenase [N-oxide-forming]	FMO1	35570.63216	29558.2168	40243.17578	36910.50391	25169.69336	48886.17188	57887.63672	23718.71484
A0A1S6L967	Carboxylic ester hydrolase	PLE-B9	22001.47331	20156.01758	45848.40234	0	0	0	0	0
A0A1S6M251	Beta-1,4-galactosyltransferase V	B4GALT5	1482450.792	904628.125	1493726.625	2048997.625	2139878.25	2634873.75	2248482.75	2457392
A0A1V0CLY1	Membrane glycoprotein (Fragment)	thy-1	202179.8568	182931.7188	326390.2813	97217.57031	156636.4531	83436.64844	67169.50781	73550.125
A0A1V1FPN5	Protein YIPF	YIPF4	51872.43229	0	79692.00781	75925.28906	100539.3281	98946.14063	104215.8984	98114.65625
A0A1X9RRB4	EPCAM	EPCAM	72574.20052	60548.47656	92450.86719	64723.25781	89114.70313	104009.9219	107735.2813	123785.4766
A0A218KAH1	MHC class I antigen		10850.60286	0	32551.80859	0	40999.16797	32692.37695	0	0
A0A221ZTU1	MHC class II antigen	DQB1	37554.82292	59364.34375	27560.68945	25739.43555	38993.62109	22700.54297	14174.125	18344.75977
A0A286ZFW3	Uncharacterized protein	APOH	324785.0677	219463.2188	599762.75	155129.2344	284694.8125	239620.2188	133414.4844	384983.75
A0A286ZHW0	Splicing factor 3b subunit 1	SF3B1	43842.7526	49387.375	36807.34766	45333.53516	45797.49219	41067.99219	41477	39934.5
A0A286ZHZ2	Uncharacterized protein	PPP6R3	8482.532878	11453.87598	1656.799805	12336.92285	2509.863037	11472.52539	15350.39941	5189.638672
A0A286ZHZ3	Uncharacterized protein	TSN	38519.96354	39227.83984	42117.38281	34214.66797	36051.03125	41938.18359	31811.13086	39633.25
A0A286ZI01	Uncharacterized protein	ATXN2	11276.00846	0	21197.03711	12630.98828	23516.52148	15844.10547	13668.29785	14304.50488
A0A286ZI26	Uncharacterized protein	PLGRKT	21067.39974	0	34131.37109	29070.82813	483144.4063	27389.25195	35708.10547	26085.25
A0A286ZI27	Uncharacterized protein	IFI44L	53375.61719	30239.6875	45497.14844	84390.01563	88942.04688	64604.24219	18842.13867	41090.77734
A0A286ZI36	Pyruvate kinase	PKM	21381.1875	25152.70703	21961.14258	17029.71289	12108.92188	9857.96582	12385.42773	0
A0A286ZI44	Uncharacterized protein	EXOC1	26511.64909	47935.59766	0	31599.34961	25870.5918	0	25772.70508	0
A0A286ZI52	Heterogeneous nuclear ribonucleoprotein A2/B1	HNRNPA2B1	1568192.333	1903105.625	1069427	1732044.375	1399922.25	1557652.25	1737492.5	1402223.375
A0A286ZI55	Glycerol-3-phosphate dehydrogenase [NAD(+)]	GPD1	25352.31169	5384.029297	65353.46875	5319.437012	4007.352051	5146.333496	0	254331.9375
A0A286ZI57	Uncharacterized protein	NRBP1	13035.52572	14185.23926	13003.23633	11918.10156	9618.334961	15050.84375	11569.3457	14652.59961
A0A286ZI77	Uncharacterized protein	SNAP91	145740.7266	104349.4453	257676.5938	75196.14063	113019.7344	0	83135.71094	207891.2813
A0A286ZI83	Amine oxidase	LOC100520329	566424.75	416094.1875	977668.25	305511.8125	290059.25	225830.5625	256465.875	424582.8125
A0A286ZI89	Uncharacterized protein	VPS50	6654.384115	10052.49805	9910.654297	0	19579.45703	12341.24805	10806.85742	13031.54004
A0A286ZI97	Peptidoglycan-recognition protein	PGLYRP1	487631.0885	976364.4375	158406.4531	328122.375	925884	148295	175855.9375	193547.5156
A0A286ZIA2	ER membrane protein complex subunit 4	EMC4	22486.62012	13812.5752	26678.87891	26968.40625	30645.91406	33991.96094	32328.38672	30000.11328
A0A286ZIB3	Uncharacterized protein	LTN1	4509.25651	0	0	13527.76953	9494.085938	11931.25586	9790.383789	0
A0A286ZIC4	Uncharacterized protein	DLGAP4	3122.118083	7044.990234	2321.364014	0	0	0	0	0
A0A286ZIE8	Uncharacterized protein	SLC25A4	202540.6823	163635.2188	244832.7969	199154.0313	223944.9531	237073.8594	219698.7656	281081.5938
A0A286ZIF4	Uncharacterized protein	LOC110260348	114620.3672	148818.4375	83597.59375	111445.0703	88674.6875	60739.15625	37808.66406	54535.23047
A0A286ZIG0	Uncharacterized protein		13912.93359	41738.80078	0	0	0	0	21047.32617	0
A0A286ZIG4	Pyridoxal kinase	PDXK	318799.6146	224340.4063	285017.5625	447040.875	332030.7813	532343.375	510707.2188	431051.1875
A0A286ZIG5	Uncharacterized protein	LUC7L3	12930.33138	20535.14063	0	18255.85352	20030.51758	20741.04492	21428.63867	14307.64258
A0A286ZIG9	Uncharacterized protein	COG1	10573.69271	0	14451.41016	17269.66797	15332.65527	17434.57617	18371.28516	0
A0A286ZIH0	Uncharacterized protein	HYOU1	173273.0443	122119.4609	181711.8125	215987.8594	186637.625	207456.1406	248651.8594	231584.2969
A0A286ZIH1	Uncharacterized protein	PTPRF	13186.76953	0	0	39560.30859	12053.01367	31649.20898	46257.26563	60426.26563
A0A286ZII9	Uncharacterized protein	THOC6	2963.882161	3041.445801	0	5850.200684	12427.03809	0	5233.574707	0
A0A286ZIK8	Uncharacterized protein	HSPA4L	12030.3763	36091.12891	0	0	16687.01367	14861.08984	10659.49121	0
A0A286ZIL3	Uncharacterized protein	LRRN4CL	22893.0319	20680.27148	47998.82422	0	14072.91992	0	0	0
A0A286ZIL9	Uncharacterized protein	COL18A1	324240.9063	417848.125	266499.4375	288375.1563	236041.8438	131193.3906	195572.3438	153512.25
A0A286ZIM1	Uncharacterized protein		66415.35417	104804.0625	53066	41376	45773.24609	40546.26953	22415.51563	47653.92188
A0A286ZIN0	Heterogeneous nuclear ribonucleoprotein D	HNRNPD	281836.974	339796.5938	190364.0781	315350.25	312556.3438	269133.6875	280553	246691.1094
A0A286ZIQ6	Uncharacterized protein	RAB3C	100791.5625	149027.5313	0	153347.1563	158513.8281	192291.8594	117208.5	198739.3125
A0A286ZIR1	Uncharacterized protein	INF2	0	0	0	0	7556.878906	7507.706543	14563.09766	21666.42969
A0A286ZIU3	ORM1-like protein	ORMDL3	23719.39063	0	46995.25	24162.92188	19816.8125	17607.16016	24498.19531	26851.34375
A0A286ZIU8	Uncharacterized protein		102972.4486	33734.41016	16816.07617	258366.8594	27776.60352	18530.00781	30002.23828	36984.02734
A0A286ZIV3	Uncharacterized protein	XRCC5	15634.16992	24622.95508	0	22279.55469	18964.24609	19292.66797	10763.05371	16904.11133
A0A286ZIV7	Uncharacterized protein	LOC102158372	0	0	0	0	28827.16406	0	22919.0625	22046.94531
A0A286ZIV9	Uncharacterized protein	PRPF40A	25076.23828	27939.30859	0	47289.40625	34403.80078	58913.77344	33828.80859	17474.77148
A0A286ZIW3	Uncharacterized protein	SPG7	0	0	0	0	0	0	7236.589355	0
A0A286ZIW4	Uncharacterized protein	TJP3	6324.518555	10321.95605	8651.599609	0	18218.78125	9606.790039	17909.26758	6797.340332
A0A286ZIW5	Uncharacterized protein	ILVBL	47390.55078	18044.56641	67751.89063	56375.19531	75014.13281	72856.04688	76673.71094	61868.24219
A0A286ZIZ4	Polyadenylate-binding protein	PABPC4	51257.84505	45363.05469	58366.5	50043.98047	62050.36328	77182.53906	74953.59375	77474.21875
A0A286ZIZ7	Copper chaperone for superoxide dismutase	CCS	32042.95247	19489.19141	30257.44727	46382.21875	0	31494.34766	25948.24023	28664.76953
A0A286ZJ02	Uncharacterized protein	FBXO6	4195.847331	0	5886.018066	6701.523926	3854.157227	6504.493164	0	0
A0A286ZJ03	Uncharacterized protein	HTT	0	0	0	0	44792.58203	1732.983398	2085.591553	0
A0A286ZJ25	Uncharacterized protein	MRPS7	503400.2708	703043.6875	0	807157.125	551025.8125	441182.9688	469106.1563	362331.7813
A0A286ZJ26	Rho guanine nucleotide exchange factor 2	ARHGEF2	12920.76367	16250.4375	11336.12598	11175.72754	9414.755859	9557.530273	9207.017578	0
A0A286ZJ45	Uncharacterized protein	EFEMP1	107229.3646	99769.17969	149453.375	72465.53906	94972.96875	21627.47852	56229.15625	16787.05859
A0A286ZJ53	Uncharacterized protein	CNIH2	1213905	1036767	1307195.75	1297752.25	1433447.75	1673438.5	1467038.25	1745794.25
A0A286ZJ74	Uncharacterized protein	TPR	32850.92318	35977.68359	21845.28125	40729.80469	35804.29688	32501.61719	33817	35225.4375
A0A286ZJ78	Uncharacterized protein		1009860	1296394.875	1100720.625	632464.5	643612.875	592568.0625	697388.75	523772.5625
A0A286ZJ89	Uncharacterized protein	LOC100514282	19031.42904	0	19910.20508	37184.08203	48938.51172	36388.13281	33984.98047	35916.35547
A0A286ZJA8	Uncharacterized protein	EIF2B1	10396.73454	7015.372559	10714.24023	13460.59082	15045.64941	13590.83398	18404.60742	19834.00195
A0A286ZJB0	LIM and senescent cell antigen-like-containing domain protein	LIMS2	42690.48307	47211.125	44320.05469	36540.26953	32567.15625	21235.07227	25091.94727	27056.77344
A0A286ZJB9	Uncharacterized protein	ACSS3	155200.2057	128658.3516	175643.2969	161298.9688	185929.625	202974.3281	183591.0625	231825.0313
A0A286ZJD8	Uncharacterized protein	DPP7	74214.90104	150773.8281	36783.73047	35087.14453	24438.32813	21967.72656	15837.6543	23015.18555
A0A286ZJF6	Uncharacterized protein	GPNMB	10746.24821	25458.14453	6780.600098	0	21635.01172	12087.89551	26119.76563	16516.38477
A0A286ZJJ6	Uncharacterized protein	MRPS11	0	0	0	0	0	3229.970947	1672.890015	0
A0A286ZJK1	Uncharacterized protein	CFH	102894.9544	81603.86719	168197.9844	58883.01172	92473.82031	91052.88281	85479.8125	148028.9063
A0A286ZJK2	Uncharacterized protein	HNRNPM	204393.9635	258463.0938	138506.3438	216212.4531	178144.4063	153813.1875	168885.6563	160114.4531
A0A286ZJL5	Uncharacterized protein	ATP6V1D	53931.75195	20593.10352	124151.5078	17050.64453	24370.69922	20934.47852	19975.79688	24648.48242
A0A286ZJL8	Uncharacterized protein	DNAJC8	15216.63607	23261.41992	0	22388.48828	21480.28516	24121.85547	11419.03516	0
A0A286ZJM4	DNA replication licensing factor MCM7	MCM7	0	0	0	0	10412.98047	43872.27344	12149.73047	13699.37891
A0A286ZJM7	Uncharacterized protein	MAP7D1	2218.520182	0	0	6655.560547	8672.756836	7334.427246	8395.166992	0
A0A286ZJQ0	Histone H3	LOC102161782	864486.1875	847234.75	894521.5	851702.3125	808982.875	622881.6875	633118.3125	672755.75
A0A286ZJQ9	Caveolin	CAV1	826251.3542	899126.625	975103.8125	604523.625	400641.1563	327235.875	527865.1875	436888.7188
A0A286ZJT1	Spliceosome RNA helicase DDX39B	DDX39B	282670.3646	315497.9063	214384	318129.1875	249617.5313	252419.9375	248669.3125	243554.9531
A0A286ZJT5	Uncharacterized protein	SORBS1	109625.0365	168280.2813	82323.48438	78271.34375	58056	41151.20313	64517.16797	57215.60156
A0A286ZJU5	Malignant T-cell-amplified sequence	LOC100738684	98384.125	119070.4688	82970.48438	93111.42188	89886.08594	76534.22656	78500.78906	89931.14063
A0A286ZJU8	Uncharacterized protein	LYPLAL1	0	0	0	0	7368.022949	0	6236.953125	0
A0A286ZJV6	Annexin	ANXA2	6069750.917	8939719	5183629.5	4085904.25	3888129.5	2668108	3928775.75	3318531
A0A286ZJW8	Uncharacterized protein	PHF5A	24709.88281	28167.96289	23508.7168	22452.96875	22128.87109	20828.06836	24953.14453	22186.65039
A0A286ZJW9	Derlin	DERL2	5279.437826	0	0	15838.31348	33837.46875	27129.23242	30177.81641	28236.26758
A0A286ZJX5	Uncharacterized protein	STAG2	32548.44922	37898.79297	27524.04492	32222.50977	53467.75781	26619.49023	62312.98438	26589.47656
A0A286ZJX9	Uncharacterized protein	SPAG9	13209.58398	15642.00977	13242.52441	10744.21777	11637.31348	9950.147461	9154.683594	26144.02344
A0A286ZJY8	Uncharacterized protein	ZFPM1	26805.32031	40294.47656	21656.82617	18464.6582	16068.53516	15660.46094	0	22969.76367
A0A286ZJZ0	Uncharacterized protein	GRIP1	5564.150391	7829.712891	0	8862.738281	6365.203613	11467.36035	10000.30078	10844.49023
A0A286ZK05	Uncharacterized protein	OAS2	32771.53255	23045.63672	0	75268.96094	76070.96094	20669.44141	9768.375	55727.22656
A0A286ZK25	Uncharacterized protein	SMYD5	20792.29134	32738.39648	13162.71973	16475.75781	14611.34668	17036.77539	18430.42188	15301.03125
A0A286ZK31	Uncharacterized protein	COBLL1	88318.20313	46333.03125	98190.59375	120430.9844	138599.4219	158127.1719	134338.4844	149390.25
A0A286ZK33	Uncharacterized protein	NCSTN	56065.31771	79431.45313	33474.17188	55290.32813	41681.25781	37033.05469	40572.25391	33817.34375
A0A286ZK35	Uncharacterized protein	RMDN1	52681.19401	41755.39844	51770.39844	64517.78516	49860.19922	53590.67188	55321.05469	54054.45313
A0A286ZK62	Golgi SNAP receptor complex member 1	GOSR1	25445.3151	0	33366.64844	42969.29688	41413.01563	41119.17969	45396.25391	38150.23047
A0A286ZK64	Coenzyme Q8A	COQ8A	14222.6862	20628.58008	0	22039.47852	0	0	14064.4834	0
A0A286ZK74	Uncharacterized protein	HNRNPC	624609.9583	724675.5	526737.75	622416.625	566561.6875	590153.0625	594273.8125	577690.625
A0A286ZK88	Uncharacterized protein	DCTN5	5601.07487	0	8950.597656	7852.626953	8471.525391	8463.464844	8648.605469	9199.244141
A0A286ZK95	Transcription and mRNA export factor ENY2	ENY2	15023.37272	16693.41211	18247.85938	10128.84668	8534.517578	9533.702148	17976.99219	14861.62598
A0A286ZKA5	Uncharacterized protein	C1QB	48561.875	62567.60938	57879.46875	25238.54688	77310.41406	31316.75781	0	35443.39453
A0A286ZKA7	Mitochondrial import inner membrane translocase subunit TIM23	LOC100157391	26777.72266	23953.61914	36343.19922	20036.34961	30085.11523	18091.14063	23449.58203	0
A0A286ZKB4	Complement C5a anaphylatoxin	C5	69363.93945	62712.72656	116544.5703	28834.52148	68454.11719	62745.82031	47022.64453	74280.4375
A0A286ZKC4	Uncharacterized protein	CCDC91	36040.15104	18219.62109	53748.63281	36152.19922	36906.0625	38353.85156	42153.92188	31203.74219
A0A286ZKD4	Uncharacterized protein	SLC25A13	46507.22591	28828.43555	53253.92188	57439.32031	61963.37891	75722.39063	79599.95313	68003.03125
A0A286ZKH3	Uncharacterized protein	SPR	110367.9974	137637.2969	90263.57813	103203.1172	75547.17188	73335.64844	89435.69531	82850.40625
A0A286ZKH5	Uncharacterized protein	RAD50	13164.35938	16433.27734	11741.88086	11317.91992	13380.81055	13845.39844	10841.11133	13446.0332
A0A286ZKH8	Uncharacterized protein	SNX12	61049.125	79014.9375	44159.16797	59973.26953	50918.94531	46103.22266	62140.88672	56191.02344
A0A286ZKK0	Uncharacterized protein	DPYSL2	376689.2917	508435.9375	331108.3438	290523.5938	232977.75	170817.4844	222466.8281	197534.0469
A0A286ZKK2	Uncharacterized protein	C3H16orf96	1115577.875	907859.8125	937382.0625	1501491.75	324571.5625	1181246.875	1235158.75	537842.5625
A0A286ZKM8	Uncharacterized protein		7676.905599	0	0	23030.7168	0	6312.994141	0	0
A0A286ZKN4	Uncharacterized protein	STXBP3	20400.38672	23055.45508	17425.02148	20720.68359	13711.95898	15244.23242	18464.82031	0
A0A286ZKQ3	Polypyrimidine tract-binding protein 1	PTBP1	464937.3958	505963.5625	359688.125	529160.5	471182.9375	459445.75	502744.625	441078.625
A0A286ZKR3	Uncharacterized protein	PROS1	38691.66602	26032.56445	67516.07031	22526.36328	33703.67188	38517.64063	23311.36133	61015.9375
A0A286ZKR5	Uncharacterized protein	LSM6	47398.11784	53031.00391	31893.18164	57270.16797	35350.98438	37530.54297	42580.48047	37255.55078
A0A286ZKS6	Hepatocyte growth factor-regulated tyrosine kinase substrate	HGS	13674.42578	17230.75977	0	23792.51758	22485.86328	26901.48828	23483.4375	21832.35352
A0A286ZKT1	Uncharacterized protein	CAMK2G	22972.74284	30756.98828	16667.25781	21493.98242	19293.20313	10503.69727	18276.80078	0
A0A286ZKT9	Uncharacterized protein	EPS15L1	10128.16146	11920.30078	0	18464.18359	9371.201172	28813.85742	26694.19531	27948.25
A0A286ZKU6	Uncharacterized protein	PCDH1	8221.438151	0	0	24664.31445	0	31250.37695	17578.8457	17164.67969
A0A286ZKU8	Uncharacterized protein	UBAP2L	26214.63542	28600.80664	24868.7793	25174.32031	31137.92578	34587.97656	30372.77344	28890.83594
A0A286ZKW0	Uncharacterized protein	GPHN	31179.52474	0	53510.67578	40027.89844	37043.25781	62809.03125	49980.42969	45248.58984
A0A286ZKW2	Uncharacterized protein	PSPC1	81807.76042	101805.9297	49804.65625	93812.69531	72487.48438	56718.58984	61756.03906	58657.01172
A0A286ZL07	Uncharacterized protein	BUB3	76172.35417	90904.15625	58508.11719	79104.78906	71165.03906	54458.98438	60536.31641	52017.15625
A0A286ZL12	Uncharacterized protein	PTK2	25970.4056	28730.60156	19894.4082	29286.20703	26013.78516	26653.25	28267.00586	27846.70313
A0A286ZL14	E3 ubiquitin-protein ligase	ITCH	9479.953451	15381.26074	0	13058.59961	16903.41992	19726.00195	21719.5625	0
A0A286ZL30	Uncharacterized protein	TMEM67	16660.59342	15028.74316	10222.29688	24730.74023	121760.7188	121768.4219	15899.6084	18544.30664
A0A286ZL42	Serine/threonine-protein phosphatase	PPP1CA	184255.4375	206390.0469	148716.9219	197659.3438	173998.1563	147187.1094	151203.0156	153998.4688
A0A286ZL51	Uncharacterized protein	RPL23A	139710.599	107254.3594	166884.5156	144992.9219	195017.375	221939.6563	213375.25	217480.3438
A0A286ZL65	Ribosomal protein L15	RPL15	258976.9531	195969.5156	303520.6875	277440.6563	502792.2188	389410	380264.7813	419597.6875
A0A286ZL68	Uncharacterized protein	COG6	14560.1875	10927.72559	14827.11816	17925.71875	13635.95898	17109.11328	14159.42188	19754.22852
A0A286ZL69	Uncharacterized protein	ANP32E	10138.10254	14310.59961	0	16103.70801	8234.905273	14439.42578	12163.58203	0
A0A286ZL79	Aldehyde dehydrogenase 7 family member A1	ALDH7A1	162725.0313	162377.7188	165776.9688	160020.4063	180827.0781	172997.6875	171518.0781	161596.1563
A0A286ZL94	Uncharacterized protein	SQOR	5866.173177	0	0	17598.51953	18989.77539	16135.80273	0	0
A0A286ZL98	Uncharacterized protein	DCTN4	28693.00586	34131.375	21687.25195	30260.39063	25990.68359	36736.99219	34839.19531	54747.26563
A0A286ZLB1	Uncharacterized protein	TRAP1	1761139.625	1716251.75	1645659.5	1921507.625	1989081.625	3123453.5	2866360	2218260.25
A0A286ZLB3	Uncharacterized protein	OPA1	43438.59245	60458.98047	31771.58984	38085.20703	35589.27344	36218.34375	39812.06641	35267.64063
A0A286ZLF8	Uncharacterized protein	SUN1	6158.31901	0	10064.30273	8410.654297	5405.494141	7706.84082	38375.27734	0
A0A286ZLG0	Uncharacterized protein	TMEM63A	0	0	0	0	0	11245.47461	0	0
A0A286ZLH5	AMP deaminase	AMPD2	18633.96484	18290.21289	19070.69141	18540.99023	32156.97852	23483.50391	21797.41602	25461.2168
A0A286ZLH6	Uncharacterized protein	AVL9	922.7685547	0	0	2768.305664	54989.51172	18177.63086	24718.46875	5403.629883
A0A286ZLH8	Uncharacterized protein	RPL35A	152743.7995	93037.42969	223516.8594	141677.1094	222816.3125	216304.7969	211290.875	199388.75
A0A286ZLI8	Uncharacterized protein	DDX17	154581.026	180538.7969	116143.5	167060.7813	140874.3125	133749.6563	142062.0313	106569.7734
A0A286ZLI9	Uncharacterized protein	NCEH1	36555.0931	44730.32031	40576.41016	24358.54883	48027.84766	37021.91406	38395.83984	43319.96875
A0A286ZLJ5	Ral GTPase-activating protein subunit alpha-1	RALGAPA1	0	0	0	0	3679.49707	0	5287.580078	0
A0A286ZLK7	Uncharacterized protein	ECI1	45779.54297	32728.40625	51503.25391	53106.96875	49952.69531	32530.0332	42750.34375	45275.29688
A0A286ZLL2	Uncharacterized protein	PTPRK	18735.52279	35132.42188	0	21074.14648	11886.27246	8855.300781	14108.93555	0
A0A286ZLL7	Clathrin light chain	CLTA	360801.4271	304996.4688	325507.7188	451900.0938	368032.75	400162.375	412728.375	387651.4063
A0A286ZLL9	Uncharacterized protein	SYNPO	147086.9063	334266.625	0	106994.0938	143378.7656	135066.0469	56658.1875	0
A0A286ZLP5	Uncharacterized protein	METTL9	397668.9167	598529.5	0	594477.25	171640.1406	0	129799.8359	0
A0A286ZLP7	Uncharacterized protein	PSMD9	119539.362	95799.85938	148401.8125	114416.4141	108789.5234	152821.0781	159392.5	126824.7578
A0A286ZLQ0	Uncharacterized protein	TRIM23	82889.60026	98535.79688	53103.98047	97029.02344	73038.61719	50044.44922	61161.04297	51680.49219
A0A286ZLR0	Uncharacterized protein		4951334.5	8608544	4365275.5	1880184	2442063.25	1538049.625	787967.8125	2216322.5
A0A286ZLS4	Uncharacterized protein	PEX14	61466.79167	47078.66797	81684.92969	55636.77734	55894.83594	81989.44531	91867.77344	57345.01172
A0A286ZLS9	Uncharacterized protein	SNX18	33655.4043	34387.75	43545.16016	23033.30273	31231.20898	13584.77734	22682.05469	22694.79297
A0A286ZLT0	5-nucleotidase, cytosolic II	NT5C2	27149.11914	28541.68945	26873.10938	26032.55859	40759.94531	18980.55859	28237.36914	0
A0A286ZLV5	Uncharacterized protein	CARM1	16481.94531	16002.37891	22174.70898	11268.74805	18548.375	10812.8457	16550.42578	15296.94922
A0A286ZLW3	Uncharacterized protein	ACBD5	0	0	0	0	15920.08008	21498.65625	18689.17383	0
A0A286ZLW6	Uncharacterized protein	SAFB	41167.36979	49171.75	35426.91406	38903.44531	50733.62109	45735.46875	45770.94922	58385.70703
A0A286ZLX7	Uncharacterized protein	TPD52	12328.24609	16555.32031	0	20429.41797	13123.28516	17262.51953	15512.20508	22919.96875
A0A286ZLY2	Uncharacterized protein	LCLAT1	9950.329427	0	13597.56348	16253.4248	37361.33984	31128.84375	31271.76563	24583.40625
A0A286ZLZ0	cAMP-dependent protein kinase catalytic subunit beta	PRKACB	20564.02604	23418.78516	19533.80273	18739.49023	10425.60645	13518.6709	11761.49805	15298.94922
A0A286ZM27	Uncharacterized protein	DDX5	437458.0208	494561.3125	368008.5625	449804.1875	367973	393521.4375	407841.625	373857.9063
A0A286ZM70	Uncharacterized protein	AHNAK	357807.2708	468358.5938	329398.375	275664.8438	200660.3438	159461.5	257315.7188	202099.7656
A0A286ZM71	Uncharacterized protein	TMEM147	6730.466797	0	20191.40039	0	16832.94336	17947.10156	12800.63965	7640.406738
A0A286ZM82	Uncharacterized protein	CALU	17909.85677	0	53729.57031	0	0	0	50468.43359	0
A0A286ZM85	Uncharacterized protein	TMEM201	16393.65267	17763.31445	14221.25293	17196.39063	12148.21094	10704.8125	10177.83594	14083.06348
A0A286ZM89	Uncharacterized protein	MPP7	8848.954102	13932.2168	0	12614.64551	0	0	0	0
A0A286ZMA4	Uncharacterized protein	SL44-1	442048.1771	292529.1563	0	1033615.375	735319.6875	302887.0625	183569.5156	405471.7813
A0A286ZMB2	Gamma-glutamyl hydrolase	GGH	43111.72526	88030.71875	0	41304.45703	34080.25391	17927.36914	0	18539.23828
A0A286ZMB7	Uncharacterized protein	PKP4	9111.675781	14501.29395	0	12833.7334	9705.158203	5267.65918	7009.053711	0
A0A286ZMC2	Uncharacterized protein	FNBP1L	0	0	0	0	0	20425.78906	12663.32813	12000.72754
A0A286ZMD2	Uncharacterized protein	ATL2	24496.65625	0	73489.96875	0	33505.67969	59975.50391	49695.33984	69935.33594
A0A286ZMD8	Uncharacterized protein	CUL4B	60081.37826	22692.91797	133548.9688	24002.24805	22460.65625	16802.54883	18434.84375	15322
A0A286ZMG6	Uncharacterized protein	SORCS2	7004.682943	0	21014.04883	0	13229.4873	22228.90234	11563.4375	30251.88867
A0A286ZMI3	Uncharacterized protein	CLSTN1	1381.89974	0	4145.699219	0	3050.122314	3729.209961	20315.49023	0
A0A286ZML4	Uncharacterized protein	CEPT1	51634.94564	12785.17871	32035.19727	110084.4609	136024.6719	30197.67969	105083.5	28823.60742
A0A286ZMP7	Mediator of RNA polymerase II transcription subunit 1	MED1	15579.64779	16859.32227	12431.97266	17447.64844	17662.18359	15768.10547	20735.20898	15590.03516
A0A286ZMS2	Uncharacterized protein	C1S	27291.08724	45830.73438	0	36042.52734	49214.73047	13603.99023	14776.7998	26916.76758
A0A286ZMT5	Uncharacterized protein	PI4KA	5716.444987	8662.776367	0	8486.558594	0	2953.834961	7011.835938	0
A0A286ZMU0	Bcl-2-like protein 1	BCL2L1	11373.86051	14577.30078	8045.257324	11499.02344	7037.42041	10524.62109	8493.370117	7988.78418
A0A286ZMU5	Uncharacterized protein	PCBP3	142361.0729	135226.2344	125360.5156	166496.4688	129468.3125	126256.3984	126314.9453	96435.85938
A0A286ZMV3	Uncharacterized protein	UBAC1	0	0	0	0	0	24531.44727	22616.16992	30438.68945
A0A286ZMV9	Uncharacterized protein	MYL1	252493.9531	331048.5313	230512.9531	195920.375	164709.625	123768.6172	141153.3906	161831.7344
A0A286ZMW4	Uncharacterized protein	HSPH1	78701.17839	102920.7031	47712.55859	85470.27344	69427.38281	84272.49219	76098.64063	70912.50781
A0A286ZMW9	Uncharacterized protein	TPD52L2	93690.27865	75720.76563	97516.82031	107833.25	110781.9766	128751.8047	126572.1328	118905.0859
A0A286ZMY6	Uncharacterized protein	FAF2	30250.98633	35997.15625	3820.740234	50935.0625	26207.74805	12514.87305	26342.78711	26852.53906
A0A286ZMZ2	Uncharacterized protein	CPSF6	22779.53776	18515.25781	0	49823.35547	20564.68359	14756.56836	16334.85352	11914.99414
A0A286ZN07	Uncharacterized protein	CHMP4A	6799.687826	10153.79492	0	10245.26855	10358.90918	18937.18945	14992.10156	21406.875
A0A286ZN14	Uncharacterized protein	ELANE	18653.7487	27125.76758	0	28835.47852	14548.80469	0	7466.538086	29473.70117
A0A286ZN16	Immunoglobulin heavy constant delta	IGHD	35404.625	0	106213.875	0	0	16481.41016	0	0
A0A286ZN24	Inter-alpha-trypsin inhibitor heavy chain H4	ITIH4	2074740.417	2335617.5	2986395	902208.75	2201065.5	1842067.875	4130175.25	2098808.5
A0A286ZN31	Uncharacterized protein	SUN2	37215.31576	43364.71484	38952.01563	29329.2168	39837.96484	35203.73047	36813.90234	26971.41992
A0A286ZN35	Serine hydroxymethyltransferase	SHMT1	66788.11068	52210.46484	72214.65625	75939.21094	75550.28906	100215.625	100038.3125	91373.25781
A0A286ZN47	ADP-ribosylation factor-like protein 3	ARL3	27329.18359	30983.21094	22283.41797	28720.92188	30048.56445	29369.50391	30173.24805	38438.98828
A0A286ZN52	Proteasome subunit beta type	PSMB3	91065.05208	94251.05469	90449.70313	88494.39844	95958.82031	101451.5313	96701.65625	103343.9375
A0A286ZN56	Uncharacterized protein	SEC62	1226.130697	0	0	3678.39209	5827.962402	6921.146973	5562.656738	5144.95166
A0A286ZN89	Uncharacterized protein		138976.8151	126150.2656	172039.9375	118740.2422	76346.45313	63357.60156	86483.13281	0
A0A286ZND1	Uncharacterized protein	ARRB1	20924.37174	29379.02344	16986.69531	16407.39648	10948.86719	7748.322266	8880.931641	0
A0A286ZND5	Uncharacterized protein	PRDX1	1041264.125	1073588.875	849948.375	1200255.125	952248.8125	795123.875	1651896.375	932325.6875
A0A286ZNE6	Uncharacterized protein	NEBL	6661.128906	19983.38672	0	0	0	14450.67969	12102.23926	0
A0A286ZNE7	Uncharacterized protein	FDFT1	0	0	0	0	12429.55957	0	20140.50977	9062.461914
A0A286ZNG1	Ribosomal protein S6 kinase	RPS6KA1	8601.993815	10486.37695	0	15319.60449	13385.71387	9441.716797	14748.00781	45907.25391
A0A286ZNH3	Uncharacterized protein	RIDA	190666.8385	142961.8125	207023.4063	222015.2969	125643.3594	144571.4219	161135.8125	180741.5938
A0A286ZNI3	Caveolae associated protein 1	CAVIN1	703371.4167	783656.125	715848.375	610609.75	328722.4063	305915.9375	398480.9688	395259.25
A0A286ZNK2	Derlin	DERL1	118598.0104	110674.1953	157004.8281	88115.00781	101942.2344	114654.7656	117200.9922	99563.04688
A0A286ZNN1	Uncharacterized protein	PKP3	13933.02083	24637.78906	0	17161.27344	0	17057.28516	13562.20605	0
A0A286ZNN4	Uncharacterized protein	NDUFS3	119674.651	105462.6641	135780.7344	117780.5547	149829.2031	156805.125	140454.2344	158446.2031
A0A286ZNP3	Nuclear factor 1	NFIB	47754.21484	66224.26563	31747.82813	45290.55078	37085.26172	33106.53516	33916.15234	64460.94141
A0A286ZNQ7	Uncharacterized protein	PRKAR2B	34211.15755	61888.30859	0	40745.16406	54393.01953	21621.3125	38680.07422	14737.98047
A0A286ZNR2	Uncharacterized protein	FLNA	2496408.042	3520775	1931096.125	2037353	1945918	1045255.5	1604900.125	1686403.375
A0A286ZNR9	Uncharacterized protein	LOC100512195	438774.8125	494655.1563	403952.9063	417716.375	335355.1563	341566	405558.1875	330634.4375
A0A286ZNU3	Uncharacterized protein	CTSV	36240.66016	64597.85938	0	44124.12109	16859.75977	5993.949219	12373.40527	0
A0A286ZNV2	Uncharacterized protein	EEF1A2	484797.9583	636274.6875	287423.5625	530695.625	448119.7813	705211.9375	509384.7188	690393.8125
A0A286ZNV5	4-trimethylaminobutyraldehyde dehydrogenase	ALDH9A1	335201.8229	295027.2813	375981.3125	334596.875	282780.3438	290096.625	343629.2813	278496.6875
A0A286ZNW1	Uncharacterized protein	EML2	59884.89844	70329.39844	40787.22656	68538.07031	42305.14844	48350.59375	57149.60156	48911.28906
A0A286ZNX3	L-lactate dehydrogenase	LDHA	203516.9844	186380.5938	223372.9688	200797.3906	220125.1875	276714.6875	364509.8125	322560.7188
A0A286ZNX6	Non-specific serine/threonine protein kinase	SGK3	599.2465007	0	0	1797.739502	0	0	0	0
A0A286ZNY1	Tubulin alpha chain	TUBA4A	420391.3438	338099.125	449823.5938	473251.3125	306376.1875	540719	496009.875	696162.75
A0A286ZNY7	Uncharacterized protein	CHD6	14595.03385	30158.51563	0	13626.58594	17705.75	14107.12793	28184.63086	48178.59766
A0A286ZP11	Protein S100	LOC110258323	45287.8737	81927.25781	0	53936.36328	18832.26367	0	0	0
A0A286ZP15	Alkylglycerone-phosphate synthase	AGPS	49342.35417	0	76702.70313	71324.35938	100798.1328	96688.46875	93395.80469	110649.8438
A0A286ZP17	DnaJ heat shock protein family (Hsp40) member B2	DNAJB2	8523.088704	9671.986328	6983.145996	8914.133789	6654.333496	24018.50586	77206.20313	110963.2969
A0A286ZP20	Uncharacterized protein	MINK1	212209.9329	276856.4688	346377.5	13395.83008	27147.40234	467017.875	372345.8125	357880.3438
A0A286ZP36	Uncharacterized protein	ARHGEF19	66222.82422	51700.77734	88002.55469	58965.14063	52699.89063	0	29297.03125	0
A0A286ZP61	Uncharacterized protein	LRRFIP1	17743.54297	21199.75586	0	32030.87305	19796.65039	23328.5918	31046.49219	13758.23438
A0A286ZP62	Uncharacterized protein	COPZ1	232226.2188	156451.6094	259465.3594	280761.6875	298504.7813	326947.25	316392.125	316075.8438
A0A286ZP65	Uncharacterized protein		101613.9792	150962.0625	0	153879.875	136983.2656	113836.1484	151171.7344	82714.72656
A0A286ZP67	Heterogeneous nuclear ribonucleoprotein U	HNRNPU	853748.2292	1034840.25	635320.5	891083.9375	780238.25	726473.4375	790339	708417.5625
A0A286ZP69	RAB7A, member RAS oncogene family	RAB7A	368330.6563	400059.5	331842.2188	373090.25	363610.2813	344772.6875	392225.75	359693.8125
A0A286ZP85	Eukaryotic translation initiation factor 3 subunit C	LOC110260088	100398.6484	93100.03906	102331.5938	105764.3125	127995.1484	127041.6172	112653.0313	123366.7422
A0A286ZP90	Uncharacterized protein	CLASP1	2048.884766	0	0	6146.654297	9266.165039	4791.157227	4854.099121	8667.825195
A0A286ZPA2	Uncharacterized protein	MAPRE1	108966.9089	131265.4375	113200.6406	82434.64844	118900.2891	102718.7734	107452.1328	117324.1641
A0A286ZPC6	Uncharacterized protein	GALK2	58007.35677	64451.53906	73046.47656	36524.05469	46110.27734	52819.53125	59372.57813	87544.1875
A0A286ZPD7	Uncharacterized protein	TMED7	167794.6849	105819.1172	176445.7656	221119.1719	201163.2188	207883.7344	193364.7188	210245.3594
A0A286ZPE3	Uncharacterized protein	HNRNPA1	297483.4167	408898.4375	175448.875	308102.9375	295826.9375	268788.9688	287030.3438	243853.875
A0A286ZPF5	Mitogen-activated protein kinase	MAPK1	73163.75521	87715.67969	62117.64844	69657.9375	75426.75781	70226.65625	66390.49219	69067.88281
A0A286ZPG4	Uncharacterized protein	FLNB	308595.7917	406975.375	203898.0313	314913.9688	176723.5	175760.6406	210000.6406	214646.2813
A0A286ZPH4	Ubiquitin-conjugating enzyme E2 D2	UBE2D2	142883.1667	120018.6875	193291.75	115339.0625	116785.6484	118081.3906	131083.1719	105887.8438
A0A286ZPI3	Uncharacterized protein	COPS2	36858.64844	35050.91016	38658.56641	36866.46875	30366.4707	24845.5332	30997.55859	24130.05078
A0A286ZPL6	Uncharacterized protein	D2HGDH	41414.78776	25682.81055	31163.3418	67398.21094	50701.05469	77761.39844	24621.56641	30052.85938
A0A286ZPL8	Uncharacterized protein		260825.2396	237129.1875	255631.5625	289714.9688	277136.0625	266567.5625	350393.6563	219204.6875
A0A286ZPM3	Uncharacterized protein	CCDC22	48059.88672	38283.12891	43896.19922	62000.33203	16107.49023	42221.90234	38274.76953	46377.22266
A0A286ZPM8	Carboxypeptidase	SCPEP1	83538.88411	106807.7422	54446.52734	89362.38281	82941.67969	53061	35672.46484	35767.62109
A0A286ZPN4	Uncharacterized protein	HSPA8	2907636.417	2749787.25	2986618.75	2986503.25	2557726.25	3331682.5	3284067.5	3124507.25
A0A286ZPN7	Uncharacterized protein	HSD17B13	3205.926758	0	0	9617.780273	0	0	0	0
A0A286ZPN8	Uncharacterized protein	FUBP1	78956.46224	89413.71094	61344.63672	86111.03906	69118.25781	60235.84766	65653.17969	52906.78125
A0A286ZPP2	Uncharacterized protein	DST	13681.8112	25981.74219	0	15063.69141	0	0	0	0
A0A286ZPP6	Uncharacterized protein	ACAA2	30626.38867	33548.32813	42329.94531	16000.89258	64303.33984	19264.83594	18066.98047	0
A0A286ZPQ0	Uncharacterized protein	PAAF1	0	0	0	0	0	27531.75195	19154.71875	0
A0A286ZPR8	Cytochrome b-c1 complex subunit 7	UQCRB	114500.7031	79682.24219	148515.4375	115304.4297	116375.7266	127461.1641	142812.625	123514.5547
A0A286ZPT0	Coatomer subunit beta	COPB2	294451.7708	216813.3125	283725.5625	382816.4375	357219.0938	383306.9063	346396.5938	397254.75
A0A286ZPT6	Uncharacterized protein	NDUFV2	109368.3073	87898.27344	128881.4297	111325.2188	151438.8906	160440.6875	152363.1719	206954.2656
A0A286ZPU3	5-3 exoribonuclease	XRN2	18735.54622	18434.8125	11433.38086	26338.44531	18953.59375	19151.79492	11503.72461	0
A0A286ZPW1	Uncharacterized protein	UBR1	538.7829997	0	0	1616.348999	0	0	0	0
A0A286ZPW3	Uncharacterized protein	STRN3	2176.381673	0	0	6529.14502	0	1470.563721	6949.811035	0
A0A286ZPX7	PYM homolog 1, exon junction complex associated factor	PYM1	0	0	0	0	19517.58789	17046.16602	11341.61523	0
A0A286ZPY1	Uncharacterized protein	AHNAK	2017201.25	2618386	1736740.625	1696477.125	1251949.5	904475.8125	1445186.625	1099651
A0A286ZPY9	Actin-related protein 2/3 complex subunit 4	ARPC4	426519.6563	495802.7188	395173.75	388582.5	302716.3125	293182.9063	315488.0313	389879.9375
A0A286ZPZ5	Clustered mitochondria protein homolog	CLUH	5456.331543	0	9874.19043	6494.804199	10214.31836	12869.25	9896.855469	6156.761719
A0A286ZQ07	Uncharacterized protein	SLC25A12	64495.01432	38524.56641	81125.38281	73835.09375	63816.63281	82091.42188	88470.95313	85119.78125
A0A286ZQ13	Uncharacterized protein	MAP2K3	8841.315755	0	0	26523.94727	26799.58594	22896.43555	25851.72656	22129.14648
A0A286ZQ17	Leukocyte surface antigen CD47	CD47	145650.2839	156423.9375	125449.9141	155077	119105.5	96270.55469	98624.76563	131986.1563
A0A286ZQ28	Uncharacterized protein	SEC24C	64393.09245	56274.60547	64938.48438	71966.1875	63840.25	73808.01563	78242.69531	73806.125
A0A286ZQ31	Phosphoglycerate mutase	BPGM	14097.39844	25392.08398	16900.11133	0	0	32110.74609	18541.43945	63802.58203
A0A286ZQ40	40S ribosomal protein S26	RPS26	525122.0313	417761.5938	620233.8125	537370.6875	720634.9375	661076.6875	623098.5625	641064.9375
A0A286ZQ42	Uncharacterized protein	MYO5C	6532.003906	0	9545.791016	10050.2207	9980.929688	15972.05859	12369.87305	12760.62891
A0A286ZQ44	Dicarbonyl and L-xylulose reductase	DCXR	132425.5911	115458.2734	142164.6875	139653.8125	87918.36719	80873.85156	109688.9453	108928.7813
A0A286ZQ46	Uncharacterized protein	EMC10	26314.20573	0	0	78942.61719	0	95198.46094	0	0
A0A286ZQ50	Uncharacterized protein	NUP155	12479.03516	18362.37695	0	19074.72852	28022.1875	0	15566.8418	0
A0A286ZQ76	Uncharacterized protein	SAFB2	68048.1888	74515.19531	47626.26172	82003.10938	71075.25	46217.75781	72498.53125	48361.94531
A0A286ZQ79	Adenylate kinase isoenzyme 1	AK1	215897.5443	207595.5781	116513.7734	323583.2813	171600.1719	236001.4375	215091.3281	262086.3906
A0A286ZQ85	Uncharacterized protein	COL3A1	19246168.69	1213202.25	55612848	912455.8125	1990469.75	1161069.5	879854.6875	789284.5625
A0A286ZQA0	Uncharacterized protein	TNFSF13	0	0	0	0	3403.885742	0	7253.359863	0
A0A286ZQA5	60S ribosomal protein L7a	RPL7A	626255.8958	502885.5625	640621.125	735261	956402.5	1039503	1088343	1018165
A0A286ZQA7	Sulfurtransferase	TST	80475.85677	75951.60938	78666.17188	86809.78906	68381.72656	72538.23438	87173.99219	91463.74219
A0A286ZQA9	Uncharacterized protein	ESRP1	135656.5703	164641.7656	101577.1641	140750.7813	108440.9844	66244.875	43613.99609	73328.28125
A0A286ZQC1	Uncharacterized protein	SUGT1	35589.12109	31360.10938	47898.80469	27508.44922	32165.58594	35978.77344	28446.45898	28605.24219
A0A286ZQD9	Uncharacterized protein	FAM50A	14551.51823	43654.55469	0	0	51222.08984	43617.34375	32854.3125	37279.00391
A0A286ZQE6	Uncharacterized protein	KLC1	25869.70313	36911.35156	12019.50195	28678.25586	18156.8457	11149.75488	24022.4668	8674.019531
A0A286ZQE9	Uncharacterized protein	DAP	6504.077474	11161.4834	0	8350.749023	7999.57666	9563.070313	12706.08008	23392.70117
A0A286ZQF6	Uncharacterized protein		276173.8776	423129.4375	308437.625	96954.57031	111993.1563	127007.1406	90546.42188	182255.7813
A0A286ZQH3	Uncharacterized protein	TCERG1	32021.69857	38602.22266	22747.99414	34714.87891	32003.90039	24185.59766	26660.82813	23907.0957
A0A286ZQI6	Signal peptidase complex subunit 2	SPCS2	75567.05859	56502.625	114987.4688	55211.08203	95540.14844	71090.16406	64596.00781	84477.17969
A0A286ZQJ9	Uncharacterized protein	LOC110258310	22028.98161	21027.55078	38569.46094	6489.933105	15179.38086	16562.17578	9863.561523	33206.31641
A0A286ZQL1	Uncharacterized protein	TBL2	88016.81771	65743.78125	78218.97656	120087.6953	127815.4844	115392.9453	110215.2031	111692.3359
A0A286ZQL9	Activating signal cointegrator 1 complex subunit 2	ASCC2	2894.471354	4198.770508	0	4484.643555	4302.199219	9414.036133	7985.005371	6295.687988
A0A286ZQN9	Heterogeneous nuclear ribonucleoprotein H1	HNRNPH1	334076.2917	360880.8125	270834.2813	370513.7813	324088	282358.7188	296564.6563	263547.5938
A0A286ZQP0	Uncharacterized protein	VWA7	567594.7708	419867.625	601646.3125	681270.375	908545.625	798679.75	655112	682807.875
A0A286ZQP6	Uncharacterized protein	STAU1	14561.94596	21122.84375	0	22562.99414	31787.7793	35794.83984	35676.65625	32702.49023
A0A286ZQQ0	Uncharacterized protein	STX3	9478.911784	12485.75391	0	15950.98145	12507.3877	10902.90625	12630.14355	11414.57617
A0A286ZQQ8	Uncharacterized protein		571345.1875	1021654.688	229536.3125	462844.5625	371981.5	94128	73142.58594	550170.75
A0A286ZQS7	Uncharacterized protein	SCFD1	77708.11979	54746.35156	81111.21875	97266.78906	100961.6563	97897.10156	97973.66406	92460.125
A0A286ZQV5	DnaJ heat shock protein family (Hsp40) member C13	DNAJC13	18459.09505	13901.28125	23488.71875	17987.28516	11707.9707	9225.167969	11101.75488	11021.12305
A0A286ZQW0	Uncharacterized protein	EPRS	109742.1641	86324.36719	131381.5	111520.625	163053.9688	169037.8594	181494.8438	167091.5938
A0A286ZQW1	Uncharacterized protein	MIA2	51123.21094	0	102690.8828	50678.75	53978.71875	57878.08594	58644.44141	25152.22266
A0A286ZQW3	Uncharacterized protein	SMARCC2	32627.63932	38739.07813	23316.84766	35826.99219	27355.07227	25854.25586	26096.22852	22679.40625
A0A286ZQW5	Surfeit 4	SURF4	263751.9583	158920.2188	363495.6563	268840	497422.875	385617.625	345806.4688	389082.5313
A0A286ZQX2	Uncharacterized protein	VAV1	56976.85156	38872.58203	78566.17969	53491.79297	64990.60938	58300.22266	62673.68359	76691.07813
A0A286ZQY6	Isocitrate dehydrogenase [NAD] subunit, mitochondrial	IDH3A	130456.9792	100953.8125	156407.4688	134009.6563	140591.3906	148391.2188	159791.75	144207.25
A0A286ZQY9	Ribulose-phosphate 3-epimerase	RPE	56001.23698	54536.71094	62857.57813	50609.42188	36066.25781	45729.70703	45015.88281	48928.21484
A0A286ZQZ1	Alpha-1,3-glucosyltransferase	ALG6	5613.554036	0	0	16840.66211	16987.875	17823.32422	17460.66602	0
A0A286ZR20	Phosphoinositide phospholipase C	PLCH1	218583.2409	51438.89453	518876.75	85434.07813	76509.90625	355783.5938	85274.35938	498317.7813
A0A286ZR28	5-AMP-activated protein kinase subunit gamma-1	PRKAG1	8248.660482	12913.44043	0	11832.54102	11097.62598	13184.15527	13163.45801	13636.66699
A0A286ZR30	Uncharacterized protein	STON2	6604.661296	0	6015.000488	13798.9834	11946.76367	8615.953125	5718.953125	10072.61621
A0A286ZR45	Uncharacterized protein	ADD1	88116.77344	89781.42188	106834.7813	67734.11719	43077.98828	65108.70703	47928.28125	91154.14063
A0A286ZR49	Uncharacterized protein	PMAP-23	67318.6901	69128.95313	34666.39063	98160.72656	32452.95703	16768.18359	9805.000977	58217.78125
A0A286ZR68	Uncharacterized protein	HSP90AB1	3527891.417	3224274.25	3623345.5	3736054.5	3834180.5	5650871	5218525	4415917.5
A0A286ZR70	Tenascin	TNC	88100.03646	90634.73438	129036.5313	44628.84375	37712.26563	19568.21875	28751.75781	31840.91602
A0A286ZR71	Uncharacterized protein	SLAIN2	0	0	0	0	0	15178.7627	15753.52832	15341.14648
A0A286ZR85	Uncharacterized protein	SPTAN1	39619.8418	50069.10156	27093.51758	41696.90625	37592.11328	32953.49609	32943.96094	41479.92578
A0A286ZRC7	Uncharacterized protein	DCTN1	88983.46875	88924.92188	86816.59375	91208.89063	78059.85156	83109.5	98610.34375	76300.875
A0A286ZRE1	Tropomyosin alpha-1 chain	TPM1	7182836.833	10823077	4593970.5	6131463	4505853.5	3055615.5	3954821	4027719.75
A0A286ZRF2	Uncharacterized protein	NUP214	10615.29134	16395.48047	0	15450.39355	10753.99023	20152.00977	12792.33203	0
A0A286ZRH7	MICOS complex subunit	CHCHD3	65454.81641	60230.35938	80458.19531	55675.89453	54768.87891	59143.21875	61921.38281	65712.10938
A0A286ZRH9	Uncharacterized protein	CXADR	34002.64453	44636.61328	0	57371.32031	24088.95117	18561.46094	24104.34375	24750.82422
A0A286ZRI2	Uncharacterized protein	UFD1	30077.08789	31585.81836	22406.21875	36239.22656	36297.61719	33010.84375	32290.375	28189.82422
A0A286ZRI3	Uncharacterized protein	BIN1	4267.983398	0	0	12803.9502	11957.05176	0	0	0
A0A286ZRI5	Galectin	LGALS1	4117050.75	4558056.5	5202211	2590884.75	2342429.25	1306612.625	1598433.5	1586687.625
A0A286ZRK0	Uncharacterized protein	LOC100622780	83313.53906	92391.78125	77612.53906	79936.29688	74488.61719	77477.35938	77611.70313	66582.23438
A0A286ZRL1	ATP-dependent Clp protease proteolytic subunit	CLPP	35858.85872	29691.04102	37536.86719	40348.66797	29116.42188	40654.87109	48623.06641	41599.05469
A0A286ZRL8	Uncharacterized protein	NOP58	91033.33333	91585.42188	65919.84375	115594.7344	96446.0625	89091.84375	97386.51563	80978.08594
A0A286ZRM3	Uncharacterized protein	FLII	33613.07454	50456.67969	14525.53223	35857.01172	38250.03125	25785.30664	33979.96484	33730.28516
A0A286ZRP2	Mitochondrial Rho GTPase	RHOT1	17314.81673	17030.34375	18631.28125	16282.8252	15567.29199	16949.86523	14000.18555	20434.86523
A0A286ZRT5	Uncharacterized protein	PMPCA	13557.49414	0	20223.80664	20448.67578	22833.55469	24742.91602	27048.56836	21037.97852
A0A286ZRU9	Uncharacterized protein	SERPINH1	646891.2292	594968.3125	1035895.313	309810.0625	564964.5625	491576.3125	444077.125	484735.1875
A0A286ZRV5	Uncharacterized protein	ARFIP2	41345.97266	36807.94922	40395.14063	46834.82813	29570.45898	39680.23828	38890.99609	19088.42578
A0A286ZRX4	Uncharacterized protein	MACROD1	29185.64388	26465.09961	30625.41992	30466.41211	27343.72461	36277.46094	26111.06445	31496.87109
A0A286ZRX8	Uncharacterized protein	FLNC	88553.71354	67927.3125	73541.92969	124191.8984	84016.05469	45799.47266	69976.46094	60856.58984
A0A286ZRY7	Uncharacterized protein	ATP5S	0	0	0	0	14589.33789	17958.35938	22272.20313	0
A0A286ZRZ1	Uncharacterized protein	NAALADL2	13168.57178	4480.496582	0	35025.21875	20094.14844	18471.40234	30357.5	10357.93848
A0A286ZRZ8	Uncharacterized protein	CGNL1	8975.693359	14672.99609	0	12254.08398	4610.473145	3456.987549	6228.131836	4763.575684
A0A286ZS04	Uncharacterized protein	FXR1	33289.67057	48640.70703	0	51228.30469	35696.47266	70574.57031	42630.71875	37333.26563
A0A286ZS32	Coronin	CORO2B	17307.8763	33849.60156	18074.02734	0	24760.59375	28652.5918	33180.05469	22314.38086
A0A286ZS39	Uncharacterized protein	AGRN	47713.75781	61508.14063	26485.10938	55148.02344	38729.6875	24257.83594	16465.5625	17927.12109
A0A286ZS56	Uncharacterized protein	CTTN	164245.776	196987.5469	125827.9219	169921.8594	136976.7969	104950.9375	129992.5469	107845.6797
A0A286ZS66	Uncharacterized protein	PTPN23	10431.89665	13087.28711	5292.611816	12915.79102	10055.59277	8848.914063	13777.94629	7262.403809
A0A286ZS69	Proteasome subunit beta type	PSMB2	195464.1042	199284.1719	207212.5625	179895.5781	196672.2813	208344	203327.0313	199610.4688
A0A286ZS77	Uncharacterized protein	BSG	176644.0573	105521.375	179412.1406	244998.6563	182038.0156	205648.2656	209760.5469	247960.6094
A0A286ZS79	Eukaryotic translation initiation factor 2D	EIF2D	66884.52083	0	0	200653.5625	162453.9531	195956.3438	123795.1875	0
A0A286ZS80	Peptidylprolyl isomerase	FKBP8	16157.20378	0	27206.33398	21265.27734	22590.58594	24009.17383	28949.53516	0
A0A286ZSB7	Uncharacterized protein	PDS5B	2491.938151	0	0	7475.814453	9474.608398	0	6834.857422	13200.75293
A0A286ZSD6	Glycerol-3-phosphate dehydrogenase	GPD2	31130.84961	32837.28516	21068.64648	39486.61719	21762.84375	22958.57031	36746.20313	25335.63477
A0A286ZSD7	Uncharacterized protein	STOML2	144517.1823	203291.2969	53531.51563	176728.7344	154252.6875	207594.4844	159793.7969	215958.3438
A0A286ZSE2	Uncharacterized protein		3029.652018	9088.956055	0	0	8311.847656	18731.89453	20801.63672	0
A0A286ZSE4	Uncharacterized protein	UBE3A	142688.987	348236.625	0	79830.33594	96918.25781	94569.14063	64544.64453	0
A0A286ZSF2	Calcium-transporting ATPase	ATP2B2	11116.17188	0	0	33348.51563	26517.44727	21230.50781	29026.29297	0
A0A286ZSF8	Small nuclear ribonucleoprotein-associated protein	SNRPN	170952.7057	196957.1875	123267.4297	192633.5	173314.3438	153668.8125	158613.2031	136109.6875
A0A286ZSG3	Catalase	CAT	579608.7708	574945	579608.375	584272.9375	295907.2188	472234.7813	524482.6875	764280.375
A0A286ZSH3	Heme-binding protein 1	HEBP1	65222.65104	70834.14844	75819.60156	49014.20313	47624.30469	69226.03125	68452.57813	74485.26563
A0A286ZSH4	FACT complex subunit SSRP1	SSRP1	25320.33659	31842.10938	23572.7793	20546.12109	19472.7207	19911.49219	18745.8125	20997.71484
A0A286ZSJ7	Uncharacterized protein	C1QC	55165.26823	65135.58594	74028.64844	26331.57031	69579.28906	33537.82813	19473.90039	42904.49219
A0A286ZSP8	Uncharacterized protein		9414.222005	0	0	28242.66602	30040.96094	6661.835938	18208.5918	6724.958496
A0A286ZST8	Uncharacterized protein	DENND2D	11082.81803	9835.563477	9345.599609	14067.29102	9274.137695	9520.844727	8776.967773	10756.42773
A0A286ZSW3	Uncharacterized protein	MON2	12951.98242	9251.032227	13755.25586	15849.65918	20023.16797	22504.99219	21496.13477	20780.88086
A0A286ZSW6	Uncharacterized protein	CANX	357693.5	270027.5313	416389.7813	386663.1875	485152.3125	450060.375	506151.5938	475526.8438
A0A286ZSX8	Uncharacterized protein	CARMIL1	8690.249512	11943.24414	7291.041016	6836.463379	15236.33496	11088.76563	16990.36914	0
A0A286ZSZ5	Oxysterol-binding protein	OSBPL9	31481.92578	23572.38281	20454.6875	50418.70703	25775.64844	21659.0625	18410.91406	21291.0332
A0A286ZSZ6	Uncharacterized protein	SRRM2	48380.89063	49491.51563	48187.64063	47463.51563	53045.00391	54255.39063	59033.3125	53281.80469
A0A286ZT08	Hydroxysteroid dehydrogenase like 1	HSDL1	226853.974	198386.9688	293291.9063	188883.0469	183693.2188	359700.9688	250025.0469	283443.2813
A0A286ZT13	Serum albumin	ALB	51126486.67	39952912	84681272	28745276	35617288	36895740	28637536	47925104
A0A286ZT20	Uncharacterized protein	ZNF207	12917.6377	23503.84375	0	15249.06934	11264.22266	9196.304688	8340.886719	11009.55371
A0A286ZT25	Hormone-sensitive lipase	LIPE	32790.52246	11854.1709	67514.97656	19002.41992	4820.345215	0	4286.919922	0
A0A286ZT34	Uncharacterized protein	BZW2	53835.22656	59191.09766	65932.27344	36382.30859	30180.19531	26221.9668	21843.28125	34093.96094
A0A286ZT52	Uncharacterized protein	PSMC3	167355.8125	174732.4063	180121.9531	147213.0781	159081.5625	163624.2031	172605.1875	173763.2969
A0A286ZT56	Uncharacterized protein	PRPF6	15829.45964	22673.01367	0	24815.36523	19025.52734	4777.176758	21181.82031	6625.231934
A0A286ZT74	Uncharacterized protein	NAA25	10611.88346	9778.316406	11855.18652	10202.14746	19823.81445	24475.25391	22516.11719	18401.12891
A0A286ZTA8	Uncharacterized protein	COL5A2	717519.2656	196860.25	1796018.5	159679.0469	161925.0625	174504.7813	171613.4375	120022.4375
A0A286ZTA9	Uncharacterized protein	DYNC1I2	5310.38737	0	0	15931.16211	0	12749.55469	0	0
A0A286ZTB0	Selenium binding protein 1	SELENBP1	930260.625	1189134	774826.375	826821.5	682495.25	740115.75	792044.125	719500.1875
A0A286ZTB9	Uncharacterized protein	SYVN1	21952.70964	0	41152.71094	24705.41797	28174.10938	29465.88477	21890.69727	29868.10742
A0A286ZTD7	Cleavage and polyadenylation specific factor 7	CPSF7	64715.6276	69632.99219	62814.5	61699.39063	57707.05469	45178.94922	42664.73828	250046.875
A0A286ZTD8	Uncharacterized protein	CRK	41056.33854	54981.60938	0	68187.40625	45116.58594	43729.30469	57778.92188	49795.875
A0A286ZTF3	Serine/threonine-protein phosphatase 2A activator	PTPA	109003.1745	93305.33594	118448.3125	115255.875	84596.0625	79937.3125	87872.10938	72032.85156
A0A286ZTF4	C-X-C motif chemokine	LOC100525396	19093.05078	21972.26953	0	35306.88281	41559.77344	8366.462891	0	9963.536133
A0A286ZTI0	Uncharacterized protein		129588.5938	83310.26563	149666.3438	155789.1719	154094.3906	229012.4375	199955.3125	220758.0625
A0A286ZTJ7	Uncharacterized protein	ARHGAP35	1115.029541	1935.14502	0	1409.943604	2125.983643	2301.696289	1781.891968	0
A0A286ZTK2	Uncharacterized protein	COL17A1	15003.46159	30718.72461	0	14291.66016	13449.78027	23603.25781	22527.00977	19764.4043
A0A286ZTN4	Uncharacterized protein	NIPSNAP2	96382.15104	84722.75	77676.96875	126746.7344	101980.5234	132438.5156	124069.1328	130910.25
A0A286ZTN5	Uncharacterized protein	G3BP1	63050.1862	73738.16406	55315.12891	60097.26563	76291.14844	70179.91406	73240.79688	48777.08203
A0A286ZTS4	Uncharacterized protein	SCAF8	52432.90755	53316.9375	51931.74219	52050.04297	45802.51563	46070.84375	44823.03125	45139.80469
A0A286ZTT5	Protein transport protein sec16	SEC16B	13202.77865	10071.76074	12061.64551	17474.92969	11365.29492	17646.11133	20217.38477	13227.25391
A0A286ZTU7	Uncharacterized protein	LOC106504547	763907.6875	652387.125	1329375.75	309960.1875	793743.0625	458527.375	703215.75	591852.25
A0A286ZTU8	Taxilin alpha	TXLNA	7908.298177	23724.89453	0	0	65881.48438	25563.50391	16515.64844	0
A0A286ZTY0	Uncharacterized protein	SLC39A9	560.9124756	0	0	1682.737427	1783.4552	2341.657471	2088.946777	2240.595947
A0A286ZTZ2	Uncharacterized protein	AKAP2	22727.25521	37304.4375	0	30877.32813	14182.99609	11862.47168	19826.91797	0
A0A286ZTZ3	Uncharacterized protein	OXR1	3553.639974	0	0	10660.91992	18174.29688	22145.15234	0	18023.83594
A0A286ZU22	Uncharacterized protein	AP2M1	197796.2135	209395.375	158383.375	225609.8906	212232.375	152821.2188	167116.9844	137180.75
A0A286ZU34	Terpene cyclase/mutase family member	LSS	69217.48177	57849.4375	79425.77344	70377.23438	93290.95313	85030.875	81322.53125	65829.84375
A0A286ZU42	Uncharacterized protein	PICALM	78307.67969	0	106685.5938	128237.4453	125941.2344	111103.4375	123381.0781	92520.10938
A0A286ZU53	SURF1-like protein	SURF1	4946.464844	0	0	14839.39453	13268.43359	11895.0752	10195.94531	0
A0A286ZU54	Uncharacterized protein	MTDH	49937.17839	38808.13281	52014.35938	58989.04297	81214.78125	103684.2031	114129.6797	83400.72656
A0A286ZU55	Uncharacterized protein	C4BPA	97683.45052	62775.47656	175823.6719	54451.20313	85512.71094	70205.92969	57411.32031	132217.0469
A0A286ZU64	F-actin-capping protein subunit beta	CAPZB	217946.6406	228662.7813	202357.0781	222820.0625	218921.4375	209443.75	227366	211143.9688
A0A286ZU73	Uncharacterized protein	LOC100522887	4913.703776	0	0	14741.11133	14990.17285	0	0	0
A0A286ZU95	Uncharacterized protein	NOP2	0	0	0	0	10768.95703	18720.37305	20057.04102	12743.4209
A0A286ZU97	Uncharacterized protein	MTCH2	105154.0911	77278.21875	130469.1016	107714.9531	135666.0313	141285.75	151936.1719	153759.4844
A0A286ZU99	Non-specific serine/threonine protein kinase	PRKAA1	32868.49284	33507.59375	31379.08398	33718.80078	35375.16797	40753.34375	51239.30469	35665.86719
A0A286ZUA4	Uncharacterized protein	PIK3R1	7265.83431	8642.376953	0	13155.12598	8306.955078	0	0	0
A0A286ZUB0	Uncharacterized protein	MGLL	70368.3724	57087.40234	103102.0625	50915.65234	0	97447.90625	80683.54688	48266.79688
A0A286ZUC0	Non-specific serine/threonine protein kinase	MARK2	7625.818685	13102.22754	0	9775.228516	11497.08008	12385.14844	13608.26465	9191.314453
A0A286ZUF5	Uncharacterized protein	NAA50	21183.23958	22284.26758	23210.41016	18055.04102	21747.08789	29561.61133	28285.63086	0
A0A286ZUG0	Uncharacterized protein	EPN1	29357.38607	23493.36914	24178.75391	40400.03516	29514.75586	30487.95313	33051.39063	34983.54688
A0A286ZUG8	Uncharacterized protein	NUP98	18264.38151	28685.83594	0	26107.30859	23730.3457	19608.51172	22029.13672	0
A0A286ZUI1	Dihydropyrimidine dehydrogenase [NADP(+)]	DPYD	46124.53516	41107.36328	97266.24219	0	63747.11328	57206.71484	54346.49219	0
A0A286ZUI3	Uncharacterized protein	EEF1A1	11905649.33	9279406	12248288	14189254	14684017	21814692	18158836	19911984
A0A286ZUI9	Uncharacterized protein	GYG1	49715.41927	63069.78516	34691.11719	51385.35547	42250.89063	39620.73438	39674.15234	35014.06641
A0A286ZUJ8	Phosphatidylinositol-4,5-bisphosphate 4-phosphatase	PIP4P1	7089.32194	11256.35742	0	10011.6084	8100.591797	0	12316.7168	0
A0A286ZUK1	Uncharacterized protein	SMAP1	55989.33333	39690.40625	80122.70313	48154.89063	33314.94531	59767.53125	81717.35938	116486.7031
A0A286ZUK6	Uncharacterized protein	TSTA3	103219.1302	89424.26563	98809.6875	121423.4375	114178.2422	131729.125	112629.4922	112900.5469
A0A286ZUM8	Transitional endoplasmic reticulum ATPase	VCP	1392291.5	1238758.125	1343052.75	1595063.625	1806889	1599015.125	1785110.5	1590555.875
A0A286ZUN7	Phosphoinositide-3-kinase regulatory subunit 4	PIK3R4	12427.56445	21302.36719	15980.32617	0	0	0	0	0
A0A286ZUN9	Uncharacterized protein	NDUFS8	166547.6458	131544.1406	224195.8125	143902.9844	211126.7031	209182.9375	191506.0469	196102.7813
A0A286ZUP4	Uncharacterized protein	PLVAP	50468.95964	53996.13672	47672.38672	49738.35547	46422.14453	28149.98438	45923.89063	14518.08691
A0A286ZUQ1	Uncharacterized protein	ITPR1	34847.67188	58642.53125	0	45900.48438	16806.79297	17014.38672	14267.09766	23736.5918
A0A286ZUQ6	Uncharacterized protein	NECAP1	19789.16016	0	0	59367.48047	56793.79688	78255.61719	74302.99219	61188.99609
A0A286ZUS8	Retinol dehydrogenase 10	RDH10	7448.040365	0	0	22344.12109	0	0	0	0
A0A286ZUT6	Uncharacterized protein	AKAP9	126080.1536	148231.2656	100074.7969	129934.3984	112094.9922	75952.09375	126384.7656	87531.71875
A0A286ZUU8	Uncharacterized protein	XPO7	11100.26823	0	33300.80469	0	126997.5469	83362.92188	42834.69922	19879.60938
A0A286ZUW0	Uncharacterized protein	GFPT1	146263.4661	67357.82031	210707.6563	160724.9219	285710.875	251517.9844	226611.2656	173223.0938
A0A286ZUW1	N-acetylglucosamine-6-sulfatase	GNS	43693.01888	78102.85938	21996.30273	30979.89453	0	21072.21289	21897.96875	17444.1875
A0A286ZUZ1	Uncharacterized protein	SNX2	107784.1927	113704.0313	104677.4219	104971.125	85737.04688	105711.8125	95119.16406	277956.9375
A0A286ZV07	Fucokinase	FUK	22573.22917	28417.67969	16915.23633	22386.77148	30262.47266	22363.21875	22082.56836	22454.8418
A0A286ZV23	Receptor protein-tyrosine kinase	EGFR	18317.33659	18070.53906	23729.63281	13151.83789	18384.06641	17655.57031	16221.46191	13216.55957
A0A286ZV36	BRISC and BRCA1 A complex member 2	BABAM2	2085.248535	0	0	6255.745605	6504.879883	0	0	4185.177246
A0A286ZV41	Uncharacterized protein	EEF2K	74984.51172	33760.66797	96722.03125	94470.83594	98217.48438	157654.3125	132816.5313	154558.1875
A0A286ZV44	Uncharacterized protein	XRCC1	9934.826172	14352.93359	0	15451.54492	13251.65918	18687.13086	18333.82813	18873.67188
A0A286ZV82	Uncharacterized protein		75022.54167	113227.1641	63456.00781	48384.45313	31559.21484	36115.91797	14241.83203	17662.5293
A0A286ZV83	Protein transport protein sec16	SEC16A	23604.17904	15357.49902	43028.90234	12426.13574	26653.2832	24832.01953	30213.19922	26804.93164
A0A286ZV95	Transmembrane p24 trafficking protein 10	TMED10	581617.3646	349642.2813	713085.875	682123.9375	776539.8125	883614.25	901812.3125	857155.8125
A0A286ZVB5	Uncharacterized protein	MAP2K7	13687.6224	0	17687.39258	23375.47461	0	0	19617.27344	0
A0A286ZVB7	Dermatopontin	DPT	423991.3385	241957.5313	776982.375	253034.1094	162003.6094	82846.59375	135692.1094	149366.6406
A0A286ZVD0	Translocase of inner mitochondrial membrane 10	TIMM10	12365.10156	0	18886.36719	18208.9375	17779.27734	15358.41895	21756.07813	12627.375
A0A286ZVG0	Saposin-B-Val	PSAP	522152.3385	861953.25	214974.4844	489529.2813	367841.1875	286972.4063	293482.4688	333124.1875
A0A286ZVG3	Uncharacterized protein	LOC110257905	1012737.979	1072514.625	794517.0625	1171182.25	544164.375	637608.4375	698185.5	634493.25
A0A286ZVH5	Uncharacterized protein	NASP	41695.41536	46118.99609	35680.00781	43287.24219	37385.96875	53314.35547	41693.39063	34499.88672
A0A286ZVH8	Scavenger receptor class B member 1	SCARB1	6890.355632	13123.06055	0	7548.006348	0	9867.235352	9059.615234	0
A0A286ZVJ9	Platelet activating factor acetylhydrolase 1b catalytic subunit 3	PAFAH1B3	101620.5885	95061.82031	90487.14063	119312.8047	104929.6875	91334.66406	108615.9609	112898.5
A0A286ZVK5	Glyceraldehyde-3-phosphate dehydrogenase	GAPDH	3007438.833	3046051.5	3088312	2887953	4273689.5	2648123.75	2849419.75	2621094
A0A286ZVL1	Uncharacterized protein	TMX1	63075.33333	44868.79688	86629.03125	57728.17188	83162.47656	91225.05469	76026.16406	107960.3594
A0A286ZVL6	Uncharacterized protein	USP19	2654.047201	7962.141602	0	0	0	9766.30957	12301.85742	0
A0A286ZVN3	Uncharacterized protein	STX18	9985.822266	0	0	29957.4668	30749.87891	32501.50195	35212.32813	26777.83398
A0A286ZVQ0	Uncharacterized protein	ACOT4	117680.2266	108730.1719	130825.4453	113485.0625	123648.4766	99728.21875	112045.8359	137014.7344
A0A286ZVR5	Uncharacterized protein	PICALM	52295.82161	48518.55859	50960.78906	57408.11719	49426.05859	56233.83594	45751.49609	52026.6875
A0A286ZVS0	Splicing factor 3b subunit 3	SF3B3	102031.7214	116851.1641	78989.375	110254.625	96471.10156	91347.04688	95282.51563	88760.95313
A0A286ZVT0	Uncharacterized protein	LNPK	13323.7998	0	26936.29492	13035.10449	0	20735.44922	22672.51953	19847.52344
A0A286ZVW1	Uncharacterized protein	SLC11A2	9918.371094	0	0	29755.11328	26977.73438	14533.35547	26107.00391	15891.73633
A0A286ZVX6	Uncharacterized protein	TP53I11	33466.60286	13996.76563	37836.66406	48566.37891	62405.88281	76375.625	50629.08203	55435.60938
A0A286ZW01	Dystrobrevin	DTNB	16320.4362	31363.13281	0	17598.17578	15961.92773	0	11702.16406	0
A0A286ZW55	Uncharacterized protein	SGPL1	12275.74609	17762.33203	0	19064.90625	20088.07031	17576.75586	16654.37109	15858.50977
A0A286ZW70	Peptidyl-prolyl cis-trans isomerase	PPIB	1082831.167	767533.25	1140663.875	1340296.375	1442467	1329063.25	1495120.5	1383172.75
A0A286ZW72	60S ribosomal protein L14	RPL14	731536.5625	551171.875	844464.9375	798972.875	1065085	1156688.75	1209327	1084448
A0A286ZWA5	Uncharacterized protein	UBQLN2	75205.48958	225616.4688	0	0	0	20229.19727	20272.66992	28898.89648
A0A286ZWB1	Uncharacterized protein	TMEM11	42498.80599	33631.74219	41255.20703	52609.46875	62269.40625	42297.09375	73899.33594	61295.26563
A0A286ZWE9	Galectin	LGALS9	100876.3203	77275.40625	98567.74219	126785.8125	195930.7969	118112.1484	57970.21484	144251.4063
A0A286ZWF1	Uncharacterized protein	TBC1D1	1954.620402	2130.637207	1961.464722	1771.759277	2650.941406	2394.202881	1602.629517	2046.976563
A0A286ZWF3	Uncharacterized protein	APLF	455310.0417	0	1365930.125	0	0	0	0	0
A0A286ZWF4	Uncharacterized protein	FAM234B	172013.5	0	516040.5	0	8434.519531	310026.125	2755.77002	6601.403809
A0A286ZWF5	Uncharacterized protein		408562.4688	561653.3125	352782	311252.0938	240896.4844	237390.3125	214126.875	209339.9375
A0A286ZWG1	Uncharacterized protein	NPLOC4	38024.24414	35614.85938	32252.12305	46205.75	47518.32813	34006.02734	40304.35938	39604.35547
A0A286ZWH4	Uncharacterized protein	TFAP2B	432677.8229	391422.5	451775.1563	454835.8125	383788.5313	489803.7813	493803	446684.9063
A0A286ZWI2	Uncharacterized protein	NUDT21	97216.77604	132818.1563	68474.04688	90358.125	96537.39844	59769.9375	71987.13281	70102.10938
A0A286ZWJ1	Uncharacterized protein	ACTG2	16753150	27867142	9702501	12689807	10489094	6305075	8224997	7911893
A0A286ZWJ2	Uncharacterized protein	EEF1E1	16078.68555	0	28426.78711	19809.26953	24645.33203	21574.48828	17921.53516	22986.60156
A0A286ZWJ3	Uncharacterized protein	MATR3	108390.3906	116642.6406	92473.24219	116055.2891	97835.32031	97839.85938	109629.3203	89148.57813
A0A286ZWJ9	Succinate--CoA ligase [GDP-forming] subunit beta, mitochondrial	SUCLG2	131900.7891	128643.9766	113467.2969	153591.0938	120664.5391	145888.5938	164859.6563	140136.4844
A0A286ZWL1	Uncharacterized protein	LMOD1	61521.22656	105384.3438	36038.91016	43140.42578	43711.5	21848.95703	26867.27734	24950.1582
A0A286ZWM0	5-nucleotidase	NT5C3B	0	0	0	0	6217.010254	6073.418945	4743.742188	0
A0A286ZWN6	Uncharacterized protein		17819208	28677796	12602376	12177452	7602318.5	7012367.5	3259542.25	10159714
A0A286ZWN9	Uncharacterized protein	RDH13	3720.995768	0	0	11162.9873	12116.24609	11238.52441	10412.69922	0
A0A286ZWQ1	Uncharacterized protein	LTBP1	13537.4943	7893.747559	19558.41992	13160.31543	10319.05176	6267.363281	6872.818848	8602.327148
A0A286ZWQ9	Nipsnap homolog 3B	NIPSNAP3B	9026.505859	9667.34375	10227.18457	7184.989258	6525.857422	6798.096191	11112.21777	9038.231445
A0A286ZWR7	Uncharacterized protein	PGM2L1	3594.581299	3878.428711	3269.955078	3635.360107	0	0	2913.587891	6630.555664
A0A286ZWS0	SH3 domain-binding glutamic acid-rich-like protein	SH3BGRL3	513501.8542	563666.875	495273.375	481565.3125	391979.8125	290815.6563	368516.4375	363231.875
A0A286ZWS8	Uncharacterized protein	COL2A1	3966803.887	0	11878370	22041.66211	149807.4219	116557.5469	19381.27344	185966.3125
A0A286ZWS9	Uncharacterized protein	AP3S1	43387.26823	37221.47656	37605.10547	55335.22266	46921.36328	53225.05078	52698.70703	53624.42578
A0A286ZWV3	Uncharacterized protein		9725.767253	6097.283203	12551.80371	10528.21484	22810.93555	18639.96875	12745.60449	0
A0A286ZWW2	Uncharacterized protein	HNRNPH2	61651.74609	68880.30469	47664.16797	68410.76563	58960.73438	54731.92969	64301.96094	49575.08203
A0A286ZWZ0	Uncharacterized protein		82394.32422	24664.51953	222518.4531	0	0	0	78486.05469	0
A0A286ZWZ5	Uncharacterized protein	DARS2	10145.11328	8033.274414	10434.00781	11968.05762	19133.53516	12361.66211	12980.18262	28197.74805
A0A286ZX08	Uncharacterized protein	CLIP2	10354.98763	10615.38086	0	20449.58203	25385.78711	29222.72656	24072.21094	25511.37109
A0A286ZX14	Uncharacterized protein	SART3	37863.16927	36886.77344	41786.22656	34916.50781	26081.78906	27369.86328	30387.87305	28552
A0A286ZX22	Vacuole membrane protein 1	VMP1	31159.12109	52199.44922	23178.44922	18099.46484	24753.33594	28019.81445	25217.10938	27462.15234
A0A286ZX26	Cathepsin D	CTSD	453024.8229	574212.375	279142.125	505719.9688	367448.75	255384.7969	271471.7813	335552.4688
A0A286ZXA0	Uncharacterized protein	IGFBP7	57711.69792	58503.58203	60240.85938	54390.65234	69350.01563	97997.79688	56928.64063	84204.21875
A0A286ZXA3	NADPH--cytochrome P450 reductase	POR	174583.5651	86990.28906	177384.4219	259375.9844	323952.3125	350663.875	394375.0625	314511.4688
A0A286ZXA4	Uncharacterized protein	AAMDC	47176.46745	57973.03125	21495.32813	62061.04297	51083.41797	59566.8125	78140.69531	34342.64453
A0A286ZXE4	Uncharacterized protein	ABCB7	20887.65234	16029.34375	25597.80078	21035.8125	46414.57813	34662.83594	23215.23242	22337.80469
A0A286ZXF2	Uncharacterized protein	HS1BP3	27655.07878	36016.04297	27806.20898	19142.98438	23207.66211	30304.14844	24296.71875	19255.47461
A0A286ZXH2	Tyrosine-protein phosphatase non-receptor type	PTPN6	25097.75781	0	29269.76172	46023.51172	55105.70313	39690.23047	39159.875	64709.81641
A0A286ZXI2	Uncharacterized protein	EWSR1	30026.71484	42725.69141	18677.70703	28676.74609	34127.72656	34216.74219	33988.85938	26620.80664
A0A286ZXJ1	Uncharacterized protein	COG5	7686.198568	0	0	23058.5957	22984.62891	27594.37305	30640.72461	31339.70508
A0A286ZXJ6	Serine/threonine-protein phosphatase	PPP3CA	57821.24609	51208.28906	61621.94141	60633.50781	62630.21875	58166.44141	60355.70703	65664.5625
A0A286ZXK0	Uncharacterized protein	PARD6B	12078.75911	0	0	36236.27734	25934.8418	33222.74219	29547.55469	42695.83594
A0A286ZXM0	Uncharacterized protein	AHNAK2	50069.26693	35053.94922	66249.75781	48904.09375	22490.32617	43256.87891	59989.53125	30248.04688
A0A286ZXM3	Tryptase	MCT7	29170.38281	35012.60156	52498.54688	0	11224.71777	0	0	0
A0A286ZXQ5	Uncharacterized protein	LOC100626015	90556.20833	82864.41406	109189.625	79614.58594	98641.26563	106277.3828	78996.40625	83443.15625
A0A286ZXR2	Uncharacterized protein	ETV6	18382.02995	27179.80078	0	27966.28906	13153.46484	16789.08594	15892.06055	0
A0A286ZXU8	Uncharacterized protein	LANCL1	50410.09505	65986.82031	43569.11328	41674.35156	32181.91602	28323.06445	29236.6582	20151.18555
A0A286ZXX4	Proteasome assembly chaperone 2	PSMG2	0	0	0	0	12933.57617	0	8266.862305	0
A0A286ZY28	Uncharacterized protein	CCDC25	6202.201172	0	0	18606.60352	11914.47168	15700.41699	11388.19727	10195.55176
A0A286ZY29	Lactadherin	MFGE8	2136379.063	3780508	275820.4375	2352808.75	3219773.25	1436031.625	435804.5625	1316747.375
A0A286ZY30	Uncharacterized protein	KHSRP	236775.9167	272387.6563	217832.4063	220107.6875	181415.3125	172128.0938	189872.8438	163497.625
A0A286ZY37	Uncharacterized protein	GMPS	12851.84049	0	20156.19531	18399.32617	0	20273.68164	18613.92969	18376.68359
A0A286ZY44	Uncharacterized protein	CLPTM1	0	0	0	0	16129.03906	18911.48047	16776.74609	0
A0A286ZY50	Uncharacterized protein	VAMP2	50162.13281	82480.125	0	68006.27344	71730.48438	85421.65625	87187.75	98022.625
A0A286ZY72	40S ribosomal protein S30		1278435.167	935444.5	1370784.625	1529076.375	1715721.75	1843311.875	1915485.375	2076552.625
A0A286ZY90	Uncharacterized protein	OLFML1	32198.71354	0	69526.70313	27069.4375	34426.75781	19173.02344	0	0
A0A286ZY92	Uncharacterized protein	LAMA1	51984.83398	80025.28906	30731.41211	45197.80078	40657.84766	29412.5625	35240.91016	36235.39453
A0A286ZY95	Uncharacterized protein	FN1	494369.4167	373462.4375	811026.6875	298619.125	452651.2813	462198.625	353591.3125	566484.9375
A0A286ZYB0	Uncharacterized protein	ACSF3	31330.62826	24199.54492	35339.70703	34452.63281	27165.18359	52447.15625	42553.07031	48994.85547
A0A286ZYB1	Uncharacterized protein	EML3	12162.02214	20747.11328	0	15738.95313	7446.794922	0	0	0
A0A286ZYD0	Uncharacterized protein	SERHL2	2717.820638	0	8153.461914	0	0	14117.94727	8560.354492	0
A0A286ZYE1	Uncharacterized protein	HID1	17447.53385	0	22762.24805	29580.35352	59041.73438	71412.42188	74379.625	22584.52734
A0A286ZYE7	Uncharacterized protein	HNRNPDL	63530.94531	68022.76563	55574.72656	66995.34375	57334.49219	59028.42188	46617.02344	58827.45313
A0A286ZYH6	Uncharacterized protein	DTYMK	19259.56706	14760.85352	22865.41992	20152.42773	26199.50391	31350.47461	26542.80469	28832.70313
A0A286ZYJ8	Uncharacterized protein	UPF1	35755.43424	36815.875	29337.83789	41112.58984	43076.26172	50781.15625	54856.12109	45437.02734
A0A286ZYL7	ATP synthase subunit delta, mitochondrial	ATP5F1D	355015.8125	286512.6875	364411.125	414123.625	341287.8125	432780.375	459576.1875	442228.8125
A0A286ZYM2	Uncharacterized protein	MAIP1	4430.515951	0	0	13291.54785	0	25575.80273	19394.44336	0
A0A286ZYM6	Uncharacterized protein	ATP5PB	156273.6458	118999.9688	156553.1094	193267.8594	166086.625	239139.6406	224496.8906	201980.2813
A0A286ZYN0	Uncharacterized protein	KRT15	529814.8125	1017338.313	253035.4688	319070.6563	635136.5625	479514.5625	249479.125	289339.8125
A0A286ZYT0	RALY heterogeneous nuclear ribonucleoprotein	RALY	77703.4401	81814.82813	67215.89063	84079.60156	89961.35156	83502.51563	85650.92188	81967.71875
A0A286ZYT5	Uncharacterized protein	CEACAM1	10625.13118	25069.41602	0	6805.977539	4680.608398	0	0	0
A0A286ZYU9	Uncharacterized protein	ERBIN	15111.87077	16066.41016	14913.79883	14355.40332	13140.24707	11174.33301	16884.33203	20473.00586
A0A286ZYV1	Radixin	RDX	2236850.625	2898799	1564367.375	2247385.5	1708830.625	1481324	1754123	1538775.125
A0A286ZYX8	Fructose-bisphosphate aldolase	ALDOA	1008806.417	1148089.5	809198.25	1069131.5	937667.5	796752.875	1160881.75	834300.9375
A0A286ZYY8	Uncharacterized protein	MYBBP1A	60593.22526	68996.03125	52335.04688	60448.59766	75068.42188	86962.35156	90657.71875	73399.25
A0A286ZYZ5	Uncharacterized protein	LOC106504545	194729.25	254596.0938	235572.3906	94019.26563	148885.0625	166479.4063	92067.53906	185829.7656
A0A286ZZ12	2,3-cyclic-nucleotide 3-phosphodiesterase	CNP	20055.56283	20769.88672	13507.00098	25889.80078	17887.72266	16897.91016	15901.08887	19398.79883
A0A286ZZ23	Uncharacterized protein	SCYL1	24935.3042	67175.15625	0	7630.756348	0	36614.76953	32972.00781	31716.16211
A0A286ZZ34	Dihydrolipoamide acetyltransferase component of pyruvate dehydrogenase complex	DBT	37201.1849	40339.69531	35501.50781	35762.35156	51669.60156	40667.10156	45155.52344	41972.69141
A0A286ZZ51	Uncharacterized protein	RBM47	46495.09896	30181.67578	59941.55859	49362.0625	67198.92188	73370.65625	83378.42188	76382.28906
A0A286ZZA4	Uncharacterized protein	RBM39	78957.32813	83775.99219	65945.41406	87150.57813	72230.30469	80973.94531	91445.67969	76459.21875
A0A286ZZB4	Oxysterol-binding protein	OSBPL8	3086.121419	0	0	9258.364258	6646.884277	14367.15918	14546.88379	30389.22266
A0A286ZZB7	Histone cluster 1 H1 family member e	HIST1H1E	4984466.583	5053790	3886424.25	6013185.5	4015023.75	4023219.25	4544319.5	5191423.5
A0A286ZZB8	Choline transporter-like protein 2	SLC44A2	26407.81576	37836.19531	15544.39648	25842.85547	16958.09766	13792.30469	17913.21875	6260.206055
A0A286ZZG4	Uncharacterized protein	CA7	0	0	0	0	0	0	0	10800.62402
A0A286ZZL6	Methylthioribulose-1-phosphate dehydratase	APIP	68156.60286	62170.08594	99917.8125	42381.91016	28290.82031	48888.17578	33903.57422	38437.71484
A0A286ZZL7	6-phosphofructokinase	PFKL	100684.9193	82798.75781	109008.1563	110247.8438	127292.1328	133579.8594	130088.2031	129035.4375
A0A286ZZM7	Uncharacterized protein	TXNDC17	145923.5677	176520.7344	155964.5313	105285.4375	129147.125	114301.0469	117111.7734	117830.4453
A0A286ZZM9	Uncharacterized protein	AEBP1	20452.78743	17498.8457	30653.11523	13206.40137	16645.68164	10950.00879	11958.07813	16935.37891
A0A286ZZP8	Signal recognition particle subunit SRP72	SRP72	22334.05859	25446.21289	17866.48828	23689.47461	24660.11914	26335.49023	26401.18359	23436.38281
A0A286ZZS1	Uncharacterized protein	ADK	26179.48828	22797.66992	36907.26563	18833.5293	21224.40234	28167.20898	25567.65234	29880.41797
A0A286ZZU9	Protein kish	TMEM167A	51882.12109	38828.30078	60537.85156	56280.21094	70797.63281	50417.48438	56592.64844	44457.37109
A0A286ZZW4	Transmembrane 9 superfamily member	TM9SF3	138530.9453	98993.28906	149561.4063	167038.1406	195528.375	151867.0938	177943.2031	158985.5781
A0A286ZZX0	Transcription elongation factor SPT4	SUPT4H1	7134.520833	0	0	21403.5625	17605.35156	15950.57227	18158.30664	16480.2793
A0A286ZZZ3	Uncharacterized protein	PTCHD1	25377616.85	1703995.25	73418736	1010119.313	2610845	1271607.5	864394.625	911152
A0A287A027	Uncharacterized protein	LAMA2	14928.19987	19950.02148	0	24834.57813	0	0	18976.09766	20953.49414
A0A287A034	Uncharacterized protein	FCGR3A	17763.28027	18594.69336	23675.38086	11019.7666	16555.28125	6973.041992	11988.76367	0
A0A287A039	Amine oxidase	MAOB	33878.8776	62669	0	38967.63281	55167.94922	82472.00781	42427.29688	49148.88281
A0A287A042	Uncharacterized protein	MGAM	43485.02604	49418.10938	61793.12891	19243.83984	26169.16016	36279.63281	27564.33008	35918.76563
A0A287A044	Aspartate aminotransferase	GOT2	376616.625	298430.25	359560.5313	471859.0938	415903.75	415862.75	395937.2813	391959.6875
A0A287A060	Uncharacterized protein	LRGUK	289665.3385	351663.9063	240117.1094	277215	498308.625	234566.2188	299734.9375	0
A0A287A095	UDP-N-acetylglucosamine--peptide N-acetylglucosaminyltransferase 110 kDa subunit	OGT	13774.00073	3884.13501	0	37437.86719	41249.47266	8125.916504	14343.88672	5952.79248
A0A287A096	Eukaryotic translation initiation factor 2 subunit 1	EIF2S1	172171.6198	144633.0156	182626.875	189254.9688	193703.375	215775	230639.5156	227147.9219
A0A287A0A6	Collagen type VI alpha 6 chain	COL6A6	81303.46354	19576.42578	191833.4219	32500.54297	29397.0625	50630.66797	19511.71484	63472.16797
A0A287A0B5	5-demethoxyubiquinone hydroxylase, mitochondrial	COQ7	0	0	0	0	13383.05566	0	14717.70215	0
A0A287A0C8	Uncharacterized protein		292655.2083	547828.5	165957.3438	164179.7813	159906.8906	0	91426.4375	98584.23438
A0A287A0E2	Uncharacterized protein	SH3GLB2	24539.64974	39208.6875	0	34410.26172	23126.91016	22606.9668	29596.83203	23237.03711
A0A287A0G2	Uncharacterized protein	ABR	14405.7832	30134.87305	0	13082.47656	12991.5	16698.96289	12902.72168	20838.27148
A0A287A0G6	Uncharacterized protein	MMS19	0	0	0	0	11175.12109	4972.414063	10223.05469	16383.96777
A0A287A0G9	Eukaryotic translation initiation factor 3 subunit K	EIF3K	88487.1901	71863.32031	118077	75521.25	86653.60938	100327.1484	101335.4297	99989.58594
A0A287A0J0	Uncharacterized protein	MYL12A	779342.3333	1027823.125	619073.75	691130.125	550664	488667.7188	577753.875	529934.375
A0A287A0L6	Uncharacterized protein	FAM241A	15711.4668	0	26466.71875	20667.68164	52522.96094	32873.93359	72096.75781	34217.41406
A0A287A0N2	Polymeric immunoglobulin receptor	PIGR	995873.7083	856710.0625	378322.3125	1752588.75	1720530.25	900311.5625	674991.0625	821062.125
A0A287A0R3	Uncharacterized protein	PPFIA1	11039.73535	0	8858.094727	24261.11133	11218.94238	9488.504883	9438.665039	0
A0A287A0S1	Golgi phosphoprotein 3 like	GOLPH3L	34312.99544	21154.80273	45804.90234	35979.28125	36341.29297	0	47536.64063	0
A0A287A0S3	Uncharacterized protein	FAM111A	39112.22624	79488.36719	30341.13281	7507.178711	34329.41406	107423.7031	97755.85156	4308.152832
A0A287A0U2	Uncharacterized protein	PITRM1	13172.81901	23241.5957	0	16276.86133	27391.20898	16609.83203	16623.93164	17257.56445
A0A287A0V6	Pyrroline-5-carboxylate reductase	PYCR1	172835.4753	65301.59766	251972.6875	201232.1406	280979.625	402068.375	242304.1406	291829.125
A0A287A0W6	Uncharacterized protein	ERGIC3	0	0	0	0	14690.42188	16234.89941	14196.48633	18082.13477
A0A287A113	Spectrin beta chain	SPTB	46832.30339	45827.01172	59975.33594	34694.5625	76039.40625	50148.65625	41063.04297	94923.91406
A0A287A164	Uncharacterized protein	EXOC3	13257.37435	0	20022.66797	19749.45508	24758.72266	35560.1875	21998.1543	33572.07813
A0A287A181	Uncharacterized protein	EPB41L3	21543.92383	21272.66797	26071.25195	17287.85156	11446.49219	0	0	0
A0A287A191	Uncharacterized protein	DSC3	37601.86719	48597.38281	19143.85547	45064.36328	33176.44531	15024.38184	30166.67188	25319.70313
A0A287A1B8	Uncharacterized protein	MAD1L1	2189.482259	0	0	6568.446777	0	11242.80957	6534.861816	0
A0A287A1D3	Uncharacterized protein	GXYLT1	3073.962362	1795.029175	4555.405762	2871.452148	4544.489258	4011.530762	4477.265625	3079.157227
A0A287A1E0	Uncharacterized protein	EEF2	1887636.875	1622172.25	1878009.625	2162728.75	2575968.75	2991415.75	2680794	2704951.5
A0A287A1E1	Uncharacterized protein	TRIAP1	0	0	0	0	0	0	48027.70313	0
A0A287A1G4	Uncharacterized protein	PDLIM5	82715.65495	129788.4609	37800.00391	80558.5	67372.05469	49209.83203	68235.73438	52169.51172
A0A287A1G6	Uncharacterized protein	HK1	272804.4714	629174.0625	101580.4219	87658.92969	144129.3281	80300.75	104123	86536.84375
A0A287A1G9	Uncharacterized protein	TOR1AIP2	12038.68685	10092.23828	10429.625	15594.19727	21713.43555	21303.83594	22124.82813	17211.51563
A0A287A1H3	40S ribosomal protein S9	RPS9	762384.6563	488917.6563	922045.3125	876191	1197986.125	1192015.625	1206503.75	1010054.25
A0A287A1S6	Uncharacterized protein	COL1A1	84651724.25	6070993.5	244425760	3458419.25	9629203	4843889	3128733.75	3047606
A0A287A1U0	Sortilin	SORT1	5124.777995	0	0	15374.33398	18239.71484	0	15158.48242	11098.47266
A0A287A1U4	Fibronectin type III domain containing 3A	FNDC3A	16394.00846	0	23504.60547	25677.41992	42957.14844	38817.24219	37027.94531	37555.86328
A0A287A1V1	Uncharacterized protein	CNOT6	1944.989258	0	0	5834.967773	6539.275391	6697.661133	6798.431152	0
A0A287A1V2	Uncharacterized protein	PCCA	37225.42773	7143.197266	69858.47656	34674.60938	27203.22852	37714.57031	34698.44531	38259.625
A0A287A1V9	Dehydrogenase/reductase 7B	DHRS7B	42006.19727	20473.83789	45864.98438	59679.76953	49846.76563	66512.99219	79953.25	61372.65625
A0A287A1Y1	Uncharacterized protein	TAPBP	98010.89323	73768.33594	84766.40625	135497.9375	154513.5156	132284.7188	73207.125	101365.25
A0A287A204	Palmdelphin	PALMD	14918.47656	0	13452.79492	31302.63477	14827.85352	0	24398.0293	22401.79688
A0A287A229	Uncharacterized protein	EHD1	56063.375	55165.97266	61117.26953	51906.88281	36307	26461.7168	36670.55078	32175.93359
A0A287A275	Tubulin beta chain	TUBB4B	617444.0625	610833.9375	653143.875	588354.375	600057.25	581625.5625	577768.875	600697.9375
A0A287A277	Uncharacterized protein	TJP2	57106.90365	56159.98828	53898.54297	61262.17969	86978.07813	101627.9766	103651.0781	94198.04688
A0A287A278	Uncharacterized protein	DDT	228735.5	180736.3906	248664.4375	256805.6719	189422.75	228701.625	231387.25	268010
A0A287A284	Uncharacterized protein		331166.6771	328717.5938	372015.6875	292766.75	430710.1875	535464.1875	490979.4063	458956
A0A287A287	Protein kinase C	PRKCD	19763.50781	21636.7793	19791.26563	17862.47852	17565.86914	14326.22656	15723.20313	18238.33203
A0A287A293	Uncharacterized protein	CTBP1	32183.64453	32730.60156	30461.00391	33359.32813	28757.29688	33652.15625	27126.7793	37191.71094
A0A287A2B2	Uncharacterized protein	PPP1R7	132547.1068	132796.3281	140333.3125	124511.6797	126923.0938	136456.125	163342.75	145770.0313
A0A287A2D9	Uncharacterized protein	FAM120B	18328.69401	54986.08203	0	0	5031.695313	0	0	0
A0A287A2E1	Uncharacterized protein	EIF4G1	122831.599	96081.50781	158123.7188	114289.5703	173874.9531	209441.6563	186862.9531	200264.4844
A0A287A2F9	Uncharacterized protein	TCEA1	51110.69531	53901.84375	50807.14453	48623.09766	33244.33594	43353.32422	42524.90625	40159.80859
A0A287A2J9	Uncharacterized protein	CUL3	12401.18001	26764.88867	0	10438.65137	6149.812012	8349.71582	10208.08203	12505.7959
A0A287A2L0	Uncharacterized protein	ARL8A	90121.15625	101032.9141	81827.38281	87503.17188	72152.96094	76773.29688	86207.21875	82010.32813
A0A287A2N5	Uncharacterized protein	DOCK1	20494.35091	20576.38867	0	40906.66406	32928.55469	37423.41016	14663.3584	0
A0A287A2P6	Uncharacterized protein	ACTL6A	22787.02148	32427.91602	0	35933.14844	27718.21484	23048.18164	22245.57422	32313.28516
A0A287A2Q8	Chromodomain helicase DNA binding protein 4	CHD4	23880.69336	26707.18945	19642.98828	25291.90234	25182.84766	16469.18164	14504.01953	17560.44922
A0A287A2R9	Uncharacterized protein	YWHAE	682625.6042	731986.625	590643.0625	725247.125	612893.8125	665502	639839.1875	679259
A0A287A2U2	Uncharacterized protein	EPB41L1	36823.1888	49577.98828	0	60891.57813	44989.29688	34479.51563	44868.35938	22485.30469
A0A287A2U9	LIM domain and actin-binding protein 1	LIMA1	9701.814779	14452.81055	0	14652.63379	14133.76465	0	14833.42188	0
A0A287A2V4	Uncharacterized protein	ABHD6	8742.890625	13005.41699	0	13223.25488	7195.458496	0	17149.19531	0
A0A287A2X0	Uncharacterized protein	KRT79	25301.78451	0	51961.17969	23944.17383	25495.81836	0	0	0
A0A287A2X3	Uncharacterized protein	CRAT	11118.11768	7305.118652	12320.6709	13728.56348	15690.13477	21861.64258	22054.60352	22877.44531
A0A287A2Z1	Uncharacterized protein	PRUNE1	4704.081543	5628.08252	3421.87793	5062.28418	869.0853882	7051.654785	3625.764893	17658.44531
A0A287A326	Uncharacterized protein	DHRS1	59858.59245	87663.11719	40827.84766	51084.8125	65987.33594	49385.86328	36024.46875	44418.28516
A0A287A333	Alpha-1B-glycoprotein	A1BG	1530088.813	1116382.625	2529812.5	944071.3125	1079117.5	1753716	807214	1934259
A0A287A363	Uncharacterized protein	AFM	32074.55273	17146.42383	60872.32813	18204.90625	33476.60156	31781.27734	17656.10742	52565.28516
A0A287A365	G protein subunit beta 4	GNB4	14136.52148	15906.60547	13125.42773	13377.53125	13835.63281	0	0	0
A0A287A372	Sorbin and SH3 domain-containing protein 2	SORBS2	134735.4466	229245.9844	57871.77734	117088.5781	100300.3438	71390.75	100594.6641	76532.28125
A0A287A3A3	Uncharacterized protein	AKAP12	45429.33008	30597.12695	78872.88281	26817.98047	26216.62695	27309.25586	44835.89844	42402.52344
A0A287A3C2	Coagulation factor XII	F12	25160.73177	42342.51953	0	33139.67578	52681.60547	42522.10938	27493.68164	65986.5
A0A287A3D2	Uncharacterized protein	PDLIM5	20318.71582	46663.82422	0	14292.32324	17009.21875	0	0	0
A0A287A3D8	Uncharacterized protein	CD34	45548.24414	42853.21875	71446.1875	22345.32617	45006.78125	8253.375	26838.0293	0
A0A287A3E7	Transferrin receptor protein 1	TFRC	54240.83659	22635.0918	101292.2813	38795.13672	103545.9609	145474.25	105923.3672	98737.72656
A0A287A3F0	Uncharacterized protein	SLC30A5	11443.02344	0	0	34329.07031	0	4549.875	7511.399414	0
A0A287A3F4	Mannosyltransferase	ALG9	7978.373698	0	0	23935.12109	13273.67676	35572.125	30701.80273	21926.64648
A0A287A3H0	Uncharacterized protein	LOC102162486	71916.92839	83009.21094	59994.76953	72746.80469	77868.47656	67924.375	79838.58594	59878.36328
A0A287A3J4	Uncharacterized protein	SEL1L	28861.8763	17075.26563	27788.69922	41721.66406	38680.73438	39660.12109	35969.67578	44937.38281
A0A287A3J8	Uncharacterized protein	RASA1	120045.5521	177851.8906	80738.16406	101546.6016	71552.85938	19537.43359	14436.9873	64348.32813
A0A287A3J9	Optineurin	OPTN	3208.317383	0	0	9624.952148	8527.200195	12521.15234	11775.97266	0
A0A287A3N7	Uncharacterized protein	LRBA	54039.42578	51194.83984	42937.48438	67985.95313	49059.75391	48313.11328	54415.53125	57909.10156
A0A287A3R7	Uncharacterized protein	KANK2	16887.81217	19371.00391	15610.17969	15682.25293	13484.91406	8263.904297	10080.89453	8834.157227
A0A287A3T1	Uncharacterized protein	TOLLIP	56115.11198	71794.29688	40783.89063	55767.14844	34714.78125	48952.00391	57933.60547	36803.25
A0A287A3T2	Uncharacterized protein	BET1	6513.378255	0	0	19540.13477	23525.01563	23280.89844	23572.57227	38092.17969
A0A287A3U5	Uncharacterized protein	ARFGAP2	26268.99414	19580.62891	35416.96875	23809.38477	23503.87891	23721.24805	24057.00586	0
A0A287A3U6	Uncharacterized protein	NIT1	38458.99219	0	70547.11719	44829.85938	0	39481.02344	63296.44531	66925.35156
A0A287A3W3	Pyrroline-5-carboxylate reductase	PYCR3	79716.73177	79418.42188	65751.40625	93980.36719	74273.27344	75772.98438	91422.32813	89352.65625
A0A287A3X7	Microtubule-associated protein	MAP4	99329.9375	100453.5859	93587.01563	103949.2109	93202.23438	86938.36719	90899.40625	86107.99219
A0A287A3X9	Uncharacterized protein	PFKFB2	10781.09115	0	17437.70898	14905.56445	0	22281.19531	24526.95898	16925.92383
A0A287A3Y9	Alcohol dehydrogenase [NADP(+)]	AKR1A1	633577.3542	633083.3125	466705.375	800943.375	617137	334028.4688	451026.2188	477585.3438
A0A287A482	Uncharacterized protein	PTPRC	37923.08854	44893.88281	31152.19531	37723.1875	30061.79688	22997.74219	27687.16797	0
A0A287A4A5	Uncharacterized protein	SEC22B	109164.888	88850.42969	98217.14063	140427.0938	148932.875	158551.6719	147018.625	154073.2656
A0A287A4B2	Uncharacterized protein	U2SURP	81635.5	76807.28125	75611.21875	92488	98806.25	120094.1719	108158.4063	117461.9453
A0A287A4D2	Secretory carrier-associated membrane protein	SCAMP2	49950.34896	45721.48438	46122.78125	58006.78125	50525.76563	50994.35938	59105.22656	52080.95703
A0A287A4F2	Uncharacterized protein	SFPQ	330315.8177	407823.4063	224875.9219	358248.125	311610	301504.6563	320650.3438	289942.9375
A0A287A4H2	Uncharacterized protein	PURB	79250.06771	90933.89063	69716.90625	77099.40625	78045.28906	85601.98438	92806.33594	86655.76563
A0A287A4H7	Uncharacterized protein	RMC1	23693.12207	0	57719.92578	13359.44043	17476.36914	9502.243164	17861.1582	0
A0A287A4L4	Uncharacterized protein	UBA3	19376.32096	17835.26758	19430.51758	20863.17773	18525.1875	20449.03906	32247.43945	12238.79297
A0A287A4N1	Uncharacterized protein	ARFIP1	77759.37109	69299.70313	59955.85547	104022.5547	79103.95313	85893.08594	91786.91406	87332.59375
A0A287A4P0	Uncharacterized protein	SLC38A10	0	0	0	0	0	100047.8984	0	0
A0A287A4P3	Uncharacterized protein	POLDIP3	29507.96875	21001.45313	0	67522.45313	0	23021.67578	26284.9375	21839.07031
A0A287A4Q7	Actinin alpha 4	ACTN4	2388689.917	3323011.25	1737628.75	2105429.75	1665167.5	1544956.625	1977874.75	1540481.75
A0A287A4R1	Uncharacterized protein	ACTBL2	47952768	64323660	35086516	44448128	37065140	29144560	35587776	32131600
A0A287A4R9	Uncharacterized protein	CKAP5	6870.800456	10348.8457	10263.55566	0	9247.227539	11077.49414	12023.91992	0
A0A287A4T8	Uncharacterized protein	GLYR1	11165.63053	17439.92578	0	16056.96582	11452.9248	11877.0791	15146.25684	13021.82227
A0A287A4W6	Uncharacterized protein	RAB21	51427.32552	41197.39063	59853.48047	53231.10547	51474.73047	54389.30859	53932.78906	50797.08984
A0A287A4W7	Uncharacterized protein	TOMM5	147637.9063	0	442913.7188	0	191142.6875	121861.5	114554.7188	101621.4688
A0A287A4Z2	Superoxide dismutase	SOD2	1195857.208	1341592.75	334499.5	1911479.375	452091.6563	252663.2656	330005.0313	323391.9063
A0A287A506	Uncharacterized protein	SYNE2	25005.05534	32495.77734	21676.96484	20842.42383	21147.00977	27912.94336	32346.77344	26952.01953
A0A287A509	Proteasome subunit beta type	PSMB10	22150.58333	31810.71094	0	34641.03906	29343.33594	19004.61328	22828.42383	19666.41992
A0A287A531	Annexin	ANXA5	799833.2917	945632.625	939229.1875	514638.0625	752593.5	650379.1875	1249022.875	807669
A0A287A536	Uncharacterized protein	ITSN1	5249.488932	0	0	15748.4668	33703.98047	28989.95508	8051.368652	22855.13281
A0A287A547	Uncharacterized protein	XPOT	32201.07357	22344.53906	42308.17188	31950.50977	38654.76563	45607.07813	46684.91406	36969.66406
A0A287A558	Uncharacterized protein	UQCRC1	224669.7604	171678.9219	269200.8125	233129.5469	229705.2969	276090.1875	266189.5	283206.1875
A0A287A573	Uncharacterized protein	PML	46987.01823	0	40315.05469	100646	83778.21094	60104.08984	44891.88281	58148.42969
A0A287A5A2	Uncharacterized protein	TGFB1I1	37181.33984	45031.44922	37776.07031	28736.5	23586.84766	19052.25586	26486.76172	18794.61328
A0A287A5B3	Uncharacterized protein	IPO7	33599.97135	28489.10352	39959.54297	32351.26758	44588.47266	47997.90234	44827.92188	49325.44922
A0A287A5G3	Uncharacterized protein	TMED5	106589.8646	81606.5625	105410.8594	132752.1719	127503.5781	123032.7813	149338.1406	175234.125
A0A287A5J8	Uncharacterized protein	CNOT1	14075.01953	13900.26172	15661.68555	12663.11133	17710.50977	14455.52148	15664.07031	18716.63086
A0A287A5M1	Uncharacterized protein	DLG1	28265.06185	28071.34961	24255.63867	32468.19727	27802.08789	34051.83594	29349.77734	34254.98438
A0A287A5M7	Aldose reductase	AKR1B1	136019.5052	176261.1875	97082.60938	134714.7188	80750.26563	124600.2578	142647.5781	107689.9375
A0A287A5N5	Coronin	LOC100513346	31391.19141	55322.51172	0	38851.0625	18274.56055	0	31975.97852	0
A0A287A5S7	Dimethylarginine dimethylaminohydrolase 2	DDAH2	220000.849	317283.2813	138604.1875	204115.0781	119735.1094	113741.2109	130738.875	118713.0391
A0A287A5T1	Uncharacterized protein	ABHD14B	289600.6875	255663.5625	288710.125	324428.375	146412.0313	208852	203873.5	121045.8906
A0A287A5U7	Uncharacterized protein	HSPBP1	22098.13477	23272.11328	22275.10742	20747.18359	22533.81641	27092.73633	23980.87109	28069.48242
A0A287A5V5	Uncharacterized protein	THOC2	10118.57389	12449.36816	2381.533203	15524.82031	14037.14648	4495.015625	16685.7832	3337.053711
A0A287A5W5	Uncharacterized protein	RAB39A	0	0	0	0	34356.08984	0	0	0
A0A287A5X0	Uncharacterized protein	LOC100157017	1205.582601	0	3616.747803	0	0	0	0	0
A0A287A5X5	Coatomer subunit gamma	COPG2	91325.02083	73987.48438	82992.60938	116994.9688	91569.57813	111741.2969	105228.5469	103039.8047
A0A287A5Z8	Uncharacterized protein	LOC100517145	6140.602702	0	10522.16699	7899.641113	0	5650.37793	5289.161133	0
A0A287A604	Uncharacterized protein	LGALS3BP	0	0	0	0	29505.61523	30574.48047	0	0
A0A287A608	Uncharacterized protein	AHNAK	1183915.042	1428059.25	1082077.375	1041608.5	828653.375	535289.8125	844287.375	620762.375
A0A287A615	Uncharacterized protein		10089.90853	15504.36426	0	14765.36133	11136.86133	17572.20117	14978.01367	14121.99219
A0A287A673	Uncharacterized protein	PITPNM2	3806.511719	0	11419.53516	0	3828.528809	0	11598.73145	0
A0A287A675	Cystathionine beta-synthase	CBS	18841.03971	0	45913.05469	10610.06445	44584.57422	44217.53906	40128.55859	42024.21875
A0A287A699	Uncharacterized protein	HNRNPK	1434301.208	1687011.25	1040841.625	1575050.75	1391798.875	1422151.625	1499847.5	1336201.75
A0A287A6E6	G protein pathway suppressor 1	GPS1	48104.90755	47625.26953	47652.94922	49036.50391	39849.39063	35787.55469	51271.07813	41833.77344
A0A287A6F5	Uncharacterized protein	ZADH2	91825.08073	77903.48438	96682.08594	100889.6719	94613.79688	94987.51563	103573.2891	95343.72656
A0A287A6G6	Uncharacterized protein	PAOX	0	0	0	0	4742.108887	0	0	0
A0A287A6H2	Uncharacterized protein	GOPC	22231.4401	0	37248.48438	29445.83594	29127.76953	34885.02344	39870.13672	33540.61719
A0A287A6I5	Uncharacterized protein	COMMD8	5380.332682	9028.179688	0	7112.818359	0	0	0	0
A0A287A6I6	Uncharacterized protein	PPA2	45495.83203	37610.72266	47502.63281	51374.14063	40532.375	51299.28906	50441.03125	48551.9375
A0A287A6K2	Uncharacterized protein	EPPK1	46469.51139	83051.01563	15660.37402	40697.14453	24435.78711	29199.15039	32529.58789	28853.32422
A0A287A6K7	Uncharacterized protein	APMAP	139878.0521	119364.7344	144602.1094	155667.3125	133465.9219	190936.5938	181220.1875	173272.7969
A0A287A6Q1	Coiled-coil domain containing 134	CCDC134	13032.75195	0	10492.55273	28605.70313	9431.46582	39792.26953	27667.92578	23033.55859
A0A287A6S7	Uncharacterized protein	INPP5B	2221.541016	0	0	6664.623047	2148.171143	19443.76953	16463.17578	0
A0A287A6T5	Tropomyosin alpha-1 chain	TPM1	37532.98503	54445.92188	27243.2832	30909.75	30872.89063	21957.65234	20950.85547	26014.08203
A0A287A6V6	Uncharacterized protein	SSBP1	19628.88444	14029.16699	17818.73438	27038.75195	16562.75977	24260.23242	29967.19531	30547.56641
A0A287A6V9	Uncharacterized protein	CMBL	59416.83594	36292.85547	56800.51172	85157.14063	16232.97656	26737.70508	22370.20508	49808.28516
A0A287A6X5	Uncharacterized protein	HTRA2	27697.06771	0	0	83091.20313	11944.06445	12676.36035	48826.74219	0
A0A287A6X6	Uncharacterized protein	RHEB	30919.92188	52467.38281	0	40292.38281	57366.69531	89262.69531	49180.67188	88675.25781
A0A287A6Y3	Uncharacterized protein	GMFB	118552.7995	102364.3906	129703.2188	123590.7891	91404.0625	103028.7344	110554.0469	64720.89453
A0A287A725	Uncharacterized protein		259218.4167	257857.1406	240052.3281	279745.7813	285251.0938	356753.8125	336861.6875	295312.1875
A0A287A770	Uncharacterized protein	NPTN	22788.42578	23454.48242	23377.64453	21533.15039	27485.97266	24370.8125	18049.10742	20105.15039
A0A287A784	Uncharacterized protein	KRT8	2742437.458	5120812.5	1177260.5	1929239.375	1705837.75	902371.5	1342785.125	1114019.125
A0A287A787	Uncharacterized protein	GSKIP	2580.208008	0	0	7740.624023	0	4965.700684	0	0
A0A287A791	Uncharacterized protein	TRAPPC8	6179.77946	0	6256.314941	12283.02344	0	12150.10742	39645.99609	8077.366699
A0A287A795	Uncharacterized protein		47260.53385	41123.33203	39375.93359	61282.33594	89111.35156	92337.03906	108726.6641	78762.32813
A0A287A7E4	Uncharacterized protein	LAGE3	16887.86328	22022.89063	0	28640.69922	21110.26172	36769.03125	28186.36914	0
A0A287A7F5	60S ribosomal protein L31	RPL31	654887.7813	515692.9688	722868.9375	726101.4375	927870.125	931393.375	964188.25	1003114.75
A0A287A7F6	Uncharacterized protein	PHB2	189116.2135	186452.25	149108.4063	231787.9844	182861.6875	228942.9844	219148.9375	224205.8281
A0A287A7G4	alpha-1,2-Mannosidase	MAN1B1	8040.264323	0	13300.30078	10820.49219	15847.87012	9701.325195	11107.32715	0
A0A287A7G8	Histone H2B	HIST1H2BJ	20926531.67	25715674	12984725	24079196	14806312	14768427	16898370	16969524
A0A287A7K4	Ribokinase	RBKS	55428.52604	56266.78125	53805.90625	56212.89063	45582.53125	42459.56641	48084.48828	33535.83984
A0A287A7Q5	Chloride intracellular channel protein	CLIC2	33913.02409	56881.67188	21945.94531	22911.45508	17313.88672	21631.70313	17044.58594	0
A0A287A7Q7	Uncharacterized protein	EIF5	133398.4505	99205.58594	157264.9844	143724.7813	139186.8906	180002.6406	151876.8438	156834.6094
A0A287A7R5	Uncharacterized protein	IQGAP1	376779.9167	433689.9063	284381	412268.8438	295623.25	262616.0625	285421.1875	269972.6563
A0A287A7U0	Uncharacterized protein	CD2AP	20899.15885	22795.74023	16754.42969	23147.30664	21494.10742	18191.28711	23759.43164	18644.36523
A0A287A7V3	Beta-hexosaminidase	HEXA	68360.26823	105226.4609	43338.45313	56515.89063	42838.68359	37139.41406	35481.23047	0
A0A287A807	Scavenger receptor cysteine-rich type 1 protein M130	CD163	77810.59896	97606.75781	63897.20313	71927.83594	78191.04688	65788.86719	99736.5625	0
A0A287A808	Cytochrome c oxidase subunit	COX6B	340049.8906	249603.3906	359717.25	410829.0313	437210.1875	388852.5313	380768.7813	382747.4688
A0A287A829	Uncharacterized protein	MAN2C1	3958.792155	6631.490234	0	5244.88623	10505.62793	3350.009277	6107.985352	0
A0A287A830	Pentaxin	CRP	51143.93229	96080.72656	57351.07031	0	35335.75781	25724.00391	61550.30469	48603.55859
A0A287A837	Uncharacterized protein	LZIC	40809.1888	29535.01172	43266.97266	49625.58203	24737.40234	24280.75781	26697.76563	35220.17969
A0A287A853	Uncharacterized protein	GNA13	221918.7969	241443.6406	229310.375	195002.375	172768.1719	140977.4688	143588.4375	175826.125
A0A287A888	Uncharacterized protein	PDCD6	172197.7083	160015.5469	140564.3906	216013.1875	182230.6406	184108.8594	235601.1094	196782.6563
A0A287A8C7	Uncharacterized protein	PLEC	233899.724	295427.25	189212.9219	217059	212336.6563	165662.9531	212196.5625	153108.8125
A0A287A8E1	Uncharacterized protein	AP1M1	57529.89974	62810.71094	58868.90234	50910.08594	54724.41016	54453.93359	53272.69531	89719.21875
A0A287A8G7	Uncharacterized protein	SF3B1	1781.176595	0	0	5343.529785	6007.339355	11533.36426	5733.379395	5993.65918
A0A287A8H1	Uncharacterized protein	UBQLN1	61359.30208	102733.5938	81344.3125	0	70281.72656	86473.96875	89490.98438	78242.71094
A0A287A8I4	Uncharacterized protein	MCCC1	12422.79264	9123.277344	15318.99023	12826.11035	12887.69727	16925.58398	15925.12988	17523.96094
A0A287A8N4	C-X-C motif chemokine	LOC100520680	155294.7448	120476.3047	284354.4375	61053.49219	0	119054.5859	104755.0781	320755.9375
A0A287A8P0	Uncharacterized protein	OS9	459713.6563	874861.625	18755.1875	485524.1563	591912.4375	278410.7188	416271	17853.24609
A0A287A8P5	Oxysterol-binding protein	OSBPL1A	0	0	0	0	3537.291748	0	0	0
A0A287A8R9	N-acetyl-alpha-glucosaminidase	NAGLU	5422.793945	16268.38184	0	0	4941.803711	0	0	0
A0A287A8T0	Uncharacterized protein	RPL7	609412.2083	435493.1875	712796.9375	679946.5	1006427.125	1080349	1096148.875	1066531.75
A0A287A8T9	Uncharacterized protein		477018.6667	640699	544794.1875	245562.8125	35320.14453	148727.6563	113887.8672	31413.24023
A0A287A8W9	Uncharacterized protein	SEPT2	186787.1354	221906.3438	164757.1563	173697.9063	131245.9219	108893.7266	135901.625	125015.3359
A0A287A8X1	Uncharacterized protein	NLE1	9191.785807	0	27575.35742	0	0	26270.94727	28120.13086	0
A0A287A8X8	Uncharacterized protein	NANS	96189.39323	97993.04688	84634.38281	105940.75	85901.71875	95761.82031	101737.5078	84148.28125
A0A287A8Y8	Short-chain-specific acyl-CoA dehydrogenase, mitochondrial	ACADS	121395.4505	114046.2891	109805.7188	140334.3438	97207.76563	114525.7031	128652.5859	137348.7813
A0A287A905	Anoctamin	ANO6	34546.82943	71277.64063	0	32362.84766	43075.21875	53334.60547	37087.5625	65419.5
A0A287A957	Sugar transporter SWEET	SLC50A1	12498.38997	0	18506.61328	18988.55664	37689.77734	37994.73438	26361.70898	29680.26758
A0A287A976	Uncharacterized protein	COPS5	30524.90495	34474.16406	25460.70898	31639.8418	25797.03516	25746.21094	20596.00586	25096
A0A287A992	Polysaccharide biosynthesis domain containing 1	PBDC1	9663.738281	0	0	28991.21484	30531.33008	0	0	0
A0A287A9B5	Mitochondrial pyruvate carrier	MPC1	45706.47786	25260.03516	74225.04688	37634.35156	35080.40625	45093.14453	39841.17578	57911.62891
A0A287A9C0	Uncharacterized protein	SNX4	36244.44076	48386.39063	24522.31055	35824.62109	37958.1875	42186.45313	39264.32031	41607.23828
A0A287A9C3	Coilin	COIL	8515.371094	8370.400391	7100.211914	10075.50098	9229.927734	8936.552734	10051.28223	7465.91748
A0A287A9D3	Uncharacterized protein	IFI44L	56243.23828	31116.55859	38599.66406	99013.49219	95307.75	76784.44531	0	25967.20898
A0A287A9E9	Uncharacterized protein	SLC35B1	9930.167643	0	14670.11816	15120.38477	19172.82422	19991.17188	17993.39453	20682.69141
A0A287A9G0	Uncharacterized protein	LANCL2	53475.33464	59754.99609	47720.0625	52950.94531	31892.29883	41112.79688	37577.96484	44219.65234
A0A287A9G4	Uncharacterized protein	ASS1	54511.0651	44110.375	74098.39844	45324.42188	145613.7031	49997.57422	49855.80078	61580.36719
A0A287A9H4	Uncharacterized protein	HNRNPF	242053.7813	253206.3438	225741.8281	247213.1719	191425.5938	200178.4375	223538.5313	195519.4688
A0A287A9I6	Uncharacterized protein	SAMM50	30960.74674	24291.63086	35142.66797	33447.94141	34535.82813	35960.09375	35454.16406	32899.03516
A0A287A9I8	ATP synthase subunit gamma	ATP5F1C	379223.9063	307161.5625	381523.75	448986.4063	464846.7813	506251.8125	511106.2188	442290.875
A0A287A9J1	Uncharacterized protein	YME1L1	62028.22396	0	0	186084.6719	5646.312988	8829.307617	4427.60498	5471.666016
A0A287A9M0	Myosin light chain kinase, smooth muscle	MYLK	287023.2448	451474.8125	156515.9063	253079.0156	229201.5625	111910.0703	179051.4219	144399.375
A0A287A9U8	Nucleoporin 88	NUP88	11656.7806	19147.17969	0	15823.16211	15588.12109	18016.70898	18014.22852	0
A0A287A9V6	Protoporphyrinogen oxidase	PPOX	0	0	0	0	45192.58984	9362.742188	0	0
A0A287A9X1	Isocitrate dehydrogenase [NAD] subunit, mitochondrial	IDH3G	50592.08594	43704.12109	66354.23438	41717.90234	47194.61328	57683.03125	46108.97656	61404.82031
A0A287A9Y6	40S ribosomal protein S7	RPS7	985449.1042	787559.8125	941410.75	1227376.75	1398480.125	1520206.25	1342707.75	1319889.375
A0A287AA07	Uncharacterized protein	EXOC8	11020.6722	19493.02344	0	13568.99316	16102.84473	14335.40234	23731.56836	11291.94629
A0A287AA21	Uncharacterized protein	ECHS1	418824.7396	320619.2813	545126.6875	390728.25	352814.4375	735191.5	701189.125	742669.875
A0A287AA42	Uncharacterized protein		714440.875	1015726.188	592136.875	535459.5625	297982.2813	148984.5469	307758.3125	305538.5
A0A287AA45	Uncharacterized protein	HNMT	44175.25911	62579.93359	0	69945.84375	99582.54688	35564.5625	41224.26563	45590.97266
A0A287AA47	Uncharacterized protein	GCLM	16631.91276	20114.6582	16193.71094	13587.36914	12397.82227	21858.60156	16109.73828	26156.55469
A0A287AA68	Uncharacterized protein	TTC39A	15163.15495	0	0	45489.46484	36835.18359	31304.44531	33579.24219	33338.70313
A0A287AA99	Uncharacterized protein	PHYHIPL	11840.34896	0	35521.04688	0	28898.77734	36852.625	48633.74609	37913
A0A287AAB4	Uncharacterized protein		44624.79688	48664.5625	38944.58203	46265.24609	38391.75	37576.90625	36490.48828	39367.35547
A0A287AAC0	Uncharacterized protein	TBC1D13	5868.857422	0	0	17606.57227	5645.192383	6991.648438	8085.304688	0
A0A287AAD2	Uncharacterized protein	MAP7	1994.987956	0	0	5984.963867	3094.828613	9594.725586	8841.631836	9313.947266
A0A287AAF6	Lambda-crystallin homolog	CRYL1	115676.8542	106786.125	79776.25	160468.1875	91532.33594	116821.3984	110138.8828	114309.2813
A0A287AAG0	Uncharacterized protein	UAP1L1	7753.403646	23260.21094	0	0	0	19291.70508	0	0
A0A287AAH4	Na(+)/H(+) exchange regulatory cofactor NHE-RF	SLC9A3R1	150405.1042	122673.0781	149471.2031	179071.0313	194173.125	225531.8281	217218.2188	169292.5156
A0A287AAM0	Dynein light chain roadblock	DYNLRB1	70283.625	48905.90625	68391.35156	93553.61719	90887.27344	69339.80469	78707.21875	17306.11719
A0A287AAM4	BRO1 domain and CAAX motif containing	BROX	20180.0957	28599.49023	13529.64063	18411.15625	10328.24121	10082.37012	11006.88086	7900.429688
A0A287AAM6	Uncharacterized protein	VPS25	33777.29297	41117.65625	24582.51172	35631.71094	32024.1875	29184.45508	28988.92188	28768.58203
A0A287AAN4	Uncharacterized protein	SH3BP4	4628.047201	0	0	13884.1416	16415.32617	23235.0293	22088.02734	0
A0A287AAP0	Uncharacterized protein	LOC100522130	162564.8958	151939.2813	112259.625	223495.7813	93762.74219	193742.0469	133871.4688	147957.5
A0A287AAP2	Very-long-chain (3R)-3-hydroxyacyl-CoA dehydratase	HACD2	674.5641276	0	0	2023.692383	0	0	1571.030884	0
A0A287AAR4	Actin, cytoplasmic 1	ACTB	53637253.33	76220168	38962488	45729104	40648188	31332684	31006822	34834160
A0A287AAW7	Uncharacterized protein	LOC110258312	20453.11914	16422.23828	40053.04297	4884.076172	10172.50977	19416.29297	9597.130859	23346.95508
A0A287AB01	Uncharacterized protein	TFG	133300.8073	123797.4922	129903.7891	146201.1406	147797.2344	147226.2344	148839.9063	153421.4844
A0A287AB36	Uncharacterized protein	CNIH4	81855.18229	71981.97656	99008.04688	74575.52344	93163.89844	64729.80469	68904.75	61241.04297
A0A287AB42	Uncharacterized protein	SHTN1	27197.28418	14468.28223	0	67123.57031	50192.32422	50841.36328	58994.3125	14282.24805
A0A287AB49	Diphosphomevalonate decarboxylase	MVD	45817.29688	49459.48438	0	87992.40625	131639.0938	151912.7188	104659.1953	126985.8203
A0A287AB52	Microfibril associated protein 4	MFAP4	142384.7786	110591.4063	225207.1563	91355.77344	68949.89063	34044.25391	25056.08008	44486.67969
A0A287AB58	Ubiquitin-like modifier	ISG15	178330.5547	73785.17969	118831.7344	342374.75	237021.8906	270228.9688	47492.64844	238457.6094
A0A287AB66	COP9 signalosome complex subunit 6	COPS6	47236.96094	44960.94141	45143.27734	51606.66406	43215.70313	44333.77734	46131.92188	41526.9375
A0A287ABA9	Uncharacterized protein	LOC110257570	22471.30404	51277.02344	0	16136.88867	0	13148.97461	37662.67188	25253.68945
A0A287ABB5	Sodium/glucose cotransporter 5	PRPSAP2	27628.18066	38616.59375	12247.49512	32020.45313	0	33964.40625	37351.81641	31030.45703
A0A287ABD1	Uncharacterized protein	ABHD10	13687.3776	0	18268.01953	22794.11328	19034.3125	11534.37109	13874.2959	14895.01074
A0A287ABG2	Proliferating cell nuclear antigen	PCNA	60009.5013	44914.15234	75809.04688	59305.30469	90100.70313	104362.8281	89960.75781	91421.32813
A0A287ABM2	cAMP-dependent protein kinase catalytic subunit alpha	PRKACA	69724.65365	72702.08594	69643.1875	66828.6875	53123.80078	50544.86328	51438.58203	61932.70703
A0A287ABM6	V-type proton ATPase subunit a	ATP6V0A1	20039.64779	28918.33594	0	31200.60742	31360.14453	39568.9375	39486.42578	0
A0A287ABS5	Uncharacterized protein	USP47	4086.307454	6760.15625	0	5498.766113	7426.624512	6565.885254	6238.440918	4303.118652
A0A287ABS6	Uncharacterized protein	FCHSD2	0	0	0	0	0	0	5879.317383	0
A0A287ABS9	Uncharacterized protein		20572.60938	33324.75	0	28393.07813	26401.20898	25999.33203	26562.41016	23265.64648
A0A287ABT2	Uncharacterized protein	EIF2AK2	43158.23828	29752.43359	37960.71484	61761.56641	69725.8125	64830.60938	29839.71094	60281.67969
A0A287ABU6	Dihydrofolate reductase	DHFR	60032.36979	88990.10156	50232.34766	40874.66016	41978.10156	41825.05078	29013.64453	63122.08984
A0A287AC29	Uncharacterized protein	MYLK4	229963.5234	377399.4063	129260.4297	183230.7344	87247.76563	84784.57031	93990.17969	132672.5781
A0A287AC32	Uncharacterized protein	MRPS5	0	0	0	0	10702.32324	13068.93555	7087.216309	0
A0A287AC34	Uncharacterized protein	TLN1	447735.3021	573241.375	403102.7188	366861.8125	311086.6875	231616.9375	273796.0625	344210.0938
A0A287AC42	Uncharacterized protein	VAPA	79057.92448	74063.13281	65925.64063	97185	87751.48438	78075.40625	98590.60156	69991.44531
A0A287AC69	Uncharacterized protein	PEA15	56851.90234	78868.84375	53036.57031	38650.29297	39047.10547	32217.70313	27107.10742	35369.52344
A0A287ACD3	Uncharacterized protein	LOC100518860	0	0	0	0	0	0	0	18259.57813
A0A287ACE3	SH3 domain-binding glutamic acid-rich-like protein	SH3BGRL2	21595.63932	0	26035.05469	38751.86328	0	22396.89648	16226.90625	39356.53516
A0A287ACH4	2-oxoisovalerate dehydrogenase subunit alpha	TMEM91	59141.92708	55391.97266	66677.04688	55356.76172	51984.46094	62308.64063	62341.47266	57086.67188
A0A287ACK3	Uncharacterized protein	DAB2	55750.91927	37172.56641	70393.5	59686.69141	154219.7188	145550.6563	121630.2969	105583.0781
A0A287ACK8	Uncharacterized protein	EPB41L2	35506.58398	49990.85156	38638.59375	17890.30664	18212.45898	12592.12891	17445.76953	15570.95801
A0A287ACL6	40S ribosomal protein S24	RPS24	204741.8438	205606.0781	311074.8125	97544.64063	138288.0469	123124.2031	134510.0625	365787.125
A0A287ACN2	Uncharacterized protein	ADIRF	124777.6771	192951.0781	82434.07031	98947.88281	83627.5625	23590.72656	83365.23438	64480.74219
A0A287ACN4	Nuclear pore complex protein Nup93	NUP93	23335.51497	25945.18164	0	44061.36328	39841.44531	34085.01953	39991.86719	36369.39453
A0A287ACN7	Focadhesin	FOCAD	4852.118815	0	2809.573242	11746.7832	17093.62891	13762.07422	20982.51953	0
A0A287ACN9	Uncharacterized protein	FBL	113238.2734	138676.3125	70211.89063	130826.6172	102531.7266	97349.02344	99385.32031	97327.3125
A0A287ACP9	Uncharacterized protein	EHHADH	21268.06022	13466.19434	23689.1582	26648.82813	26290.13672	27518.75391	27447.70508	31392.36328
A0A287ACQ3	Uncharacterized protein	MOGAT1	0	0	0	0	0	14512.53027	2398.567139	7644.511719
A0A287ACQ4	Uncharacterized protein	CTNNB1	137572.8372	194249.5625	61627.94922	156841	104185.2266	98056.3125	97635.98438	112303.6875
A0A287ACV1	Uncharacterized protein	SMPD4	6162.419596	0	8902.908203	9584.350586	51497.78516	11015.33398	12143.19238	11318.74512
A0A287ACV5	Uncharacterized protein	PTDSS1	40292.68685	30514.7168	41342.95703	49020.38672	52938.36719	42820.90234	49814.375	20820.11914
A0A287ACV7	Uncharacterized protein	FAM213A	133424.5	130824.3281	138009.8438	131439.3281	87067.28125	113453.0781	123832.6797	123340.0703
A0A287ACW7	Uncharacterized protein	LOC100526209	7179.298177	0	7534.87207	14003.02246	0	11279.25293	0	10442.44824
A0A287ACX1	Protein phosphatase 1 regulatory subunit 1B	PPP1R1B	13511.46094	0	0	40534.38281	0	0	0	0
A0A287ACX4	Peptidylprolyl isomerase	FKBP2	199965.625	137025.5	220332.4844	242538.8906	284772.6563	280364.2188	304306.75	322582.2813
A0A287ACZ6	DnaJ heat shock protein family (Hsp40) member C12	DNAJC12	0	0	0	0	30019.29688	60731.76172	44283.26172	46929.12109
A0A287AD21	Small ubiquitin-related modifier	SUMO3	465029.9063	476631.4375	385556.5938	532901.6875	352206.3438	327184.0313	317203	333702
A0A287AD32	Uncharacterized protein	YTHDF2	7462.277669	12748.08789	0	9638.745117	0	16443.85547	13154.52441	11788.68652
A0A287AD42	Methionine aminopeptidase 2	METAP2	23591.44792	18977.95898	16792.06055	35004.32422	28117.11719	30997.98633	34517.05078	65065.77734
A0A287AD53	Uncharacterized protein	FERMT2	96268.81771	104049.0703	101523.7266	83233.65625	72576.71094	59148.57031	63174.69922	57799.75781
A0A287AD55	DNA helicase	MCM2	2828.255534	0	0	8484.766602	35337.83594	40666.53125	36317.70703	100554.1172
A0A287AD92	GrpE protein homolog	GRPEL1	29266.27344	0	36368.54297	51430.27734	49862.66797	29940.6543	28084.08008	27847.44531
A0A287AD99	Uncharacterized protein	MRPS22	0	0	0	0	16559.37891	16081.84863	17186.71094	12551
A0A287ADA9	Uncharacterized protein	GCLC	4358.03776	13074.11328	0	0	0	12200.9209	11054.3125	0
A0A287ADB5	Uncharacterized protein	CUTA	185228.9792	180031.6875	186064.4375	189590.8125	143262.9375	168528.2344	162802.375	177877.8125
A0A287ADD9	Uncharacterized protein	TBC1D15	6624.48763	0	0	19873.46289	18911.18164	38527.72266	38493.38672	37646.14453
A0A287ADE3	Uncharacterized protein	PPM1A	44724.72852	71340.97656	24289.88086	38543.32813	29405.62891	25049.16211	33421.67969	42699.20703
A0A287ADE6	Ribosomal protein S15a	RPS15A	962613.1458	777593.8125	982623.75	1127621.875	1357760.25	1504116.125	1489666.75	1306707.75
A0A287ADG1	Uncharacterized protein	DBNL	46774.70573	42411.67969	38473.31641	59439.12109	55150.40625	42135.16406	53867.10156	59366.57813
A0A287ADH9	Chloride intracellular channel protein	CLIC4	114261.6914	163230.1875	50974.93359	128579.9531	73917.97656	49470.125	75689.42969	47523.83984
A0A287ADJ2	Stress-70 protein, mitochondrial	HSPA9	431636.9063	302844.6563	500431	491635.0625	476379.2813	604864.3125	577314.125	626067.8125
A0A287ADK7	Mitochondrial fission 1 protein	FIS1	100952.4128	117037.9844	61575.81641	124243.4375	85294.92188	94289.85156	93778.53125	99765.13281
A0A287ADS0	Uncharacterized protein	EIF2B3	4377.639974	0	13132.91992	0	0	0	26109.71289	0
A0A287ADU8	Uncharacterized protein	CLPX	8470.344238	8299.667969	7540.466309	9570.898438	17122.7207	19516.53125	18967.49805	17777.06836
A0A287ADV8	Uncharacterized protein	LMNB2	64012.72656	76122.80469	42311.96094	73603.41406	47863.66797	45512.42578	45264.0625	46966.17188
A0A287ADW0	Uncharacterized protein	FAM3C	37903.86849	49550.53516	0	64161.07031	51387.50781	48150.53516	57621.25	54708.05078
A0A287ADX5	Mitochondrial import inner membrane translocase subunit TIM44	TIMM44	20883.03678	15545.1377	24707.26563	22396.70703	21625.51172	23035.25977	24413.89844	23940.72656
A0A287ADX8	Uncharacterized protein	SZRD1	0	0	0	0	6480.126953	11780.93555	14442.56152	8185.846191
A0A287AE03	Uncharacterized protein	SLC29A1	39138.11849	26331.60156	55954.59375	35128.16016	56268.00781	69063.07813	75831.34375	75801.98438
A0A287AE05	Uridine-cytidine kinase	ZNF512B	16842.3737	10152.90625	18925.30078	21448.91406	22020.12109	24368.56641	24437.08789	19180.70313
A0A287AE24	Uncharacterized protein		11738346	20618652	9435212	5161174	6143422	3576378	2581429	5539753
A0A287AE26	Uncharacterized protein	SCYL3	3172.53776	0	0	9517.613281	6913.255859	6491.875	10831.12695	7971.225098
A0A287AE27	ETS homologous factor	EHF	0	0	0	0	0	3486.180908	3975.237793	0
A0A287AE42	Uncharacterized protein	ECH1	38314.0612	18570.75781	43496.33594	52875.08984	50131.19531	57529.97266	69788.39063	64034.01563
A0A287AE55	Uncharacterized protein	MIPEP	0	0	0	0	4129.472168	0	7171.306641	0
A0A287AE58	Uncharacterized protein	CD5L	70589.10417	79991.10938	76277.79688	55498.40625	68626.35156	50160.63672	48379.44531	98035.64063
A0A287AE63	Uncharacterized protein	NEDD8	71103.10156	72351.36719	67376.08594	73581.85156	70323.51563	109896.7188	95261.79688	99704.0625
A0A287AE74	NHL repeat containing 3	NHLRC3	19159.77148	14444.08398	0	43035.23047	13319.44727	0	11609.86719	8521.263672
A0A287AE76	60S ribosomal protein L4	RPL4	406865.9063	305701.5313	485253.4063	429642.7813	729110.8125	618224.5	571893.25	557167.75
A0A287AE88	Uncharacterized protein	NDUFA9	63276.06901	42166.69141	83696.46875	63965.04688	119009.3047	95653.375	122197.5938	109416.3672
A0A287AEC1	Uncharacterized protein	DCK	60696.14974	54336.61719	83382.57031	44369.26172	134385.6094	32567.57031	42187.89453	45517.44141
A0A287AEC2	Uncharacterized protein	CDH1	128403.7969	156467.9688	99896.42188	128847	93205.90625	85777.64063	88824.19531	86869.35938
A0A287AED4	Uncharacterized protein	IK	11463.26465	14845.66113	0	19544.13281	18155.37695	11035.65234	10510.08008	0
A0A287AEE1	Uncharacterized protein	ANK3	14226.01204	26700.71484	0	15977.32129	16701.75391	0	0	0
A0A287AEE8	Uncharacterized protein	NOTCH2	5298.264974	0	0	15894.79492	4525.47168	3936.309326	9845.648438	0
A0A287AEG1	Uncharacterized protein	MACF1	28604.14518	34976.10156	21823.30273	29013.03125	24358.0625	21330.54492	23481.31641	19992.51563
A0A287AEH0	Uncharacterized protein	PSMD7	57513.36198	59944.72266	54336.78516	58258.57813	62384.84375	72153.125	70516.27344	67652.82031
A0A287AEH1	Uncharacterized protein	LAMA5	54837.08333	62200.74219	67683.76563	34626.74219	33880.38672	0	31806.67578	8852.302734
A0A287AEI6	Importin subunit alpha	KPNA6	29423.51107	29769.70703	32458.8418	26041.98438	40933.55078	40181.48438	40588.02344	24866.91602
A0A287AEJ5	Uncharacterized protein	CHTOP	23615.61719	22475.13281	27097.96094	21273.75781	24317.63672	22228.80469	22223.36523	21088.51953
A0A287AEK2	cAMP-dependent protein kinase type II-alpha regulatory subunit	PRKAR2A	104820.5911	105336.7656	86349.49219	122775.5156	86971.91406	76665.72656	84645.52344	75588.16406
A0A287AEL2	Uncharacterized protein	KRT14	178977.0521	275120.3438	160720.9063	101089.9063	117986.6484	69163.52344	78174.39063	65027.65625
A0A287AEM6	Uncharacterized protein	NUP133	18843.15723	14012.31152	0	42517.16016	10392.36914	12106.71582	20226.78711	0
A0A287AEN4	Uncharacterized protein	SLC12A2	2081.481934	0	0	6244.445801	5052.041992	0	0	0
A0A287AEP6	Uncharacterized protein	C11orf58	9116.136068	0	0	27348.4082	22665.31445	22102.41211	23365.37891	0
A0A287AEQ6	Uncharacterized protein	NAP1L4	69881.39453	60170.29297	83956.23438	65517.65625	74593.9375	91820.29688	90307.22656	99365.77344
A0A287AES5	Uncharacterized protein	PCK2	96197.31771	64274.72656	115862.125	108455.1016	120434.6094	153046.9688	175655.8125	175832.625
A0A287AET3	Uncharacterized protein	ACAD10	15112.27474	0	23252.23047	22084.59375	13743.36133	11164.70117	20171.01563	14331.47754
A0A287AEU6	Methionine adenosyltransferase 2 subunit beta	MAT2B	29278.92448	45495.84375	0	42340.92969	28754.58789	24009.12109	25869.58008	23637.6875
A0A287AEV6	CD99 molecule (Xg blood group)	CD99	165506.2344	158760.7031	182766.5625	154991.4375	129686.2188	232908.3125	166731.6719	196384.8594
A0A287AEW3	Uncharacterized protein	MRPS23	13088.62598	0	25560.09961	13705.77832	30999.55078	37541.77344	29501.97461	32457.27734
A0A287AEW7	Uncharacterized protein	TWF1	162254.724	146019.875	164879.7969	175864.5	208094.2656	201545.5625	173506.5156	182157.4688
A0A287AF08	Uncharacterized protein	SELENOH	2171.804443	3488.712158	0	3026.701172	0	1967.16394	3033.936035	0
A0A287AF76	Uncharacterized protein	EIF4G3	4443.069987	0	13329.20996	0	0	12648.72363	17460.11523	15630.87012
A0A287AF78	Uncharacterized protein	ENAH	9890.520833	18670.99023	0	11000.57227	10077.16113	5221.709961	9598.873047	0
A0A287AF88	Uncharacterized protein	ASCC3	3999.738281	4363.944336	3954.192383	3681.078125	4978.121094	6225.368164	6316.544922	11044.88672
A0A287AF99	Glutamyl-tRNA(Gln) amidotransferase subunit C, mitochondrial	GATC	0	0	0	0	7584.215332	10315.26172	9290.040039	0
A0A287AFA5	Uncharacterized protein		30488.58594	0	91465.75781	0	161719.4063	0	98722.21094	0
A0A287AFA9	Uncharacterized protein	NUDT9	0	0	0	0	0	8705.770508	6065.562988	0
A0A287AFB8	Uncharacterized protein	FAM114A1	29261.69694	32300.01563	13262.97363	42222.10156	52218.30078	43621.24609	48117.49219	41058.87891
A0A287AFB9	U2 snRNP auxiliary factor large subunit	U2AF2	118525.7031	138436.4531	104951.7969	112188.8594	123942.0938	125487.2734	138782.3438	117741.5703
A0A287AFF5	Peptidyl-prolyl cis-trans isomerase	PPIL1	42605.2513	59031.13281	27744.10547	41040.51563	42804.62891	35057.92578	33908.65234	45868.13281
A0A287AFF7	Uncharacterized protein	ARHGEF1	12029.77669	22611.41406	0	13477.91602	11586.65625	0	0	0
A0A287AFG3	Uncharacterized protein	LSP1	31338.88411	46119.90625	0	47896.74609	26126.95117	23203.50391	28647.68359	37798.73047
A0A287AFH3	Uncharacterized protein	STT3A	214974.4063	125853.0938	265407.375	253662.75	358978.25	293731.75	288827.7188	372513.4688
A0A287AFI2	Uncharacterized protein	TMEM254	29625.79362	40454.98438	28205.26758	20217.12891	26797.57227	50066.80078	39917.10547	32465.40625
A0A287AFI4	Nuclear factor 1	NFIA	4970.999023	0	0	14912.99707	9865.224609	15869.60352	12454.52148	9938.694336
A0A287AFK6	Uncharacterized protein		128450.2956	242562.25	77817.58594	64971.05078	117215.6484	52299.82031	23003.56055	0
A0A287AFL3	Uncharacterized protein	RABEP2	40567.82552	45388.46875	45473.96875	30841.03906	30681.82813	26143.66602	43014.37891	36686.69141
A0A287AFM0	Uncharacterized protein	BTAF1	3245.057861	0	5779.22168	3955.951904	6882.836426	4632.411621	7633.789551	0
A0A287AFP4	Uncharacterized protein	NAP1L1	109669.8125	95454.71094	125395.7344	108158.9922	102325.5313	117913.9609	119424.9922	124145.9766
A0A287AFP7	Probable ATP-dependent RNA helicase DDX58	DDX58	36228.94922	18923.4043	13837.9668	75925.47656	50648.37109	25865.04883	9457.928711	21431.22461
A0A287AFQ4	Uncharacterized protein	C8G	42165.70378	48040.73047	53584.14453	24872.23633	39764.20313	40507.82813	22865.66602	61237.08203
A0A287AFQ5	Uncharacterized protein	PLEKHO2	9079.69401	0	0	27239.08203	13089.98535	0	0	0
A0A287AFT5	Collagen type XV alpha 1 chain	COL15A1	195416.8125	198268.0625	241172.2188	146810.1563	102179.2031	85678.75	108550.0547	94460.39063
A0A287AFU8	Methylmalonyl-CoA mutase, mitochondrial	MUT	4426.056641	0	13278.16992	0	0	25535.17773	25884.18164	10490.41211
A0A287AFU9	Uncharacterized protein	PMAP-23	58616.11979	47169.35547	47372.41016	81306.59375	71197.72656	22627.64844	11614.46777	80826.61719
A0A287AFW2	Uncharacterized protein	NPEPL1	6115.282552	8781.439453	0	9564.408203	10808.54785	0	7967.915527	0
A0A287AFZ8	Cysteine and histidine-rich domain-containing protein 1	CHORDC1	21528.33398	18046.65625	21263.90625	25274.43945	26577.74023	27737.4668	24675.26758	22597.99609
A0A287AG00	Uncharacterized protein	ANK1	81834.35286	88898.4375	102952.7188	53651.90234	0	85575.5	60858.42578	173302.9375
A0A287AG13	Uncharacterized protein	APOB	70028.02214	54039.3125	115883.1797	40161.57422	26967.9707	50080.03516	45186.43359	54428.98047
A0A287AG15	Uncharacterized protein	PEF1	90373.26953	116174.3984	35548.21484	119397.1953	86329.32813	126783.8594	101318.6563	126796.4688
A0A287AG18	Uncharacterized protein	SON	19455.25195	30879.35938	0	27486.39648	27629.36523	27785.77148	30955.31445	26532.89844
A0A287AG24	Uncharacterized protein	VWA8	10776.55013	0	0	32329.65039	336757.5625	35949.01563	41202.85547	27771.19141
A0A287AG48	Keratin 7	KRT7	491906.974	1083493.625	134590.2813	257637.0156	304701.25	145894.375	253457.7656	119138.9141
A0A287AG50	Uncharacterized protein	CMTM6	86541.48438	0	179465.4219	80159.03125	100958.1406	141197.7813	140137.5	131957.8438
A0A287AG65	Uncharacterized protein	HERPUD1	7813.095052	0	0	23439.28516	27137.11719	24978.69727	26103.22461	27613.57031
A0A287AGA0	Uncharacterized protein	MFAP5	147695.4609	74547.76563	295408.4688	73130.14844	60970.22656	20349.54688	33564.49609	49856.78906
A0A287AGA3	Uncharacterized protein	DNAJC10	10603.00488	8764.52832	11979.69824	11064.78809	16595.54102	14492.87207	14835.6416	11481.97754
A0A287AGD1	Uncharacterized protein	CCAR1	24575.02214	36201.67188	0	37523.39453	37116.73047	36692.70703	38214.25391	34485.35938
A0A287AGD7	Nucleoporin 205	NUP205	3924371.583	4650125.5	2500625.75	4622363.5	2843344.75	2759350.5	3150488.75	3154306.25
A0A287AGG3	Proteasome subunit beta type	PSMB5	48683.79036	55169.34375	50970.875	39911.15234	28715.61719	44516.91406	44864.92188	53408.32813
A0A287AGH0	Uncharacterized protein	RPL22L1	33175.40625	0	59157.18359	40369.03516	83292.96875	69891.69531	64846.89453	71365.25781
A0A287AGI3	Uncharacterized protein	U2AF1L5	43111.35156	44637.03906	41812.56641	42884.44922	48590.72656	41711.20313	24307.37305	41763.13281
A0A287AGL7	Uncharacterized protein	HECTD3	0	0	0	0	0	0	34135.80078	46372.40625
A0A287AGM8	Dolichyl-diphosphooligosaccharide--protein glycosyltransferase 48 kDa subunit	DDOST	470282.8958	294696.75	580861.4375	535290.5	752993.5625	706616.375	699381.75	809574.3125
A0A287AGN1	Uncharacterized protein	APOBR	0	0	0	0	20807.36719	26400.95313	27792.52344	14940.66113
A0A287AGP8	Uncharacterized protein	VPS51	2480.384766	0	0	7441.154297	34181.54688	5247.822754	6365.516602	7063.711426
A0A287AGR0	Uncharacterized protein	NSFL1C	75410.93359	76926.78906	84423.74219	64882.26953	54134.47266	78582.04688	77936.875	73056.96094
A0A287AGT7	Sorting nexin	SNX6	37172.28906	48503.51953	27565.125	35448.22266	28609.73242	20275.01172	28562.8457	16017.75391
A0A287AGU1	Integrin beta	ITGB2	19814.125	22155.17383	17927.27539	19359.92578	15320.67676	0	11968.83008	0
A0A287AGU2	ATP synthase subunit alpha	ATP5F1A	2007066.375	1698667.625	1907986	2414545.5	2269110.5	2749054.5	3007321	3109303.25
A0A287AGU7	Tubulin beta chain	LOC100624785	392453.6615	528208.75	210370.0781	438782.1563	395853.5625	459791.9375	277400.4375	172983.5625
A0A287AGX5	Branched-chain-amino-acid aminotransferase	BCAT1	2377.190267	0	7131.570801	0	0	0	9477.978516	0
A0A287AGZ2	Uncharacterized protein	CASP7	24795.77279	29877.9707	15691.70117	28817.64648	17117.42383	10826.96094	18352.50195	9894.772461
A0A287AH05	Uncharacterized protein	SEC24A	40518.96094	29138.24609	41680.10156	50738.53516	42393.62109	52639.35547	64667.5625	61862.48438
A0A287AH53	Uncharacterized protein	FHL2	7540.387695	12397.85352	0	10223.30957	9521.405273	6063.432617	7386.814941	5627.433594
A0A287AH57	Uncharacterized protein	UBE2J1	0	0	0	0	9811.878906	23321.72656	20599.8125	22867.80664
A0A287AH70	Uncharacterized protein	TTC38	158418.1641	198370.6719	82239.03906	194644.7813	95630.14844	99978.95313	153706.0313	106805.5313
A0A287AH74	Corticosteroid 11-beta-dehydrogenase isozyme 1	HSD11B1	148608.0052	246143.7188	89643.05469	110037.2422	137878.3594	78982.95313	115034.3828	61795.16406
A0A287AH75	Uncharacterized protein	ECPAS	25146.57292	26061.54688	25958.69727	23419.47461	30826.92578	27944.00391	29703.09766	29005.82813
A0A287AH85	Adenylate kinase 2, mitochondrial	AK2	130478.25	98616.85938	129523.25	163294.6406	131105.6406	158772.9063	200363.1563	198768.5469
A0A287AH91	Uncharacterized protein	PEX19	11446.15186	6756.034668	13533.72949	14048.69141	10292.48438	12958.85938	11410.02637	8747.458984
A0A287AH93	Uncharacterized protein	ESYT1	220909.2656	200210.5156	233923.0938	228594.1875	216113.625	239962.25	283850.5938	254093.5625
A0A287AHC1	Uncharacterized protein		1148610.042	1553795	1221716.875	670318.25	525888.25	333612.3125	233227.3594	304627.0625
A0A287AHC2	Glucosamine-6-phosphate isomerase	GNPDA1	67672.53516	76607.25	59064.16797	67346.1875	48646.23047	35272.69531	38378.14063	37805.10547
A0A287AHC3	Uncharacterized protein	MYOF	145258.7057	123686.9141	161254.75	150834.4531	191576.625	196096.2031	152526.4375	146200.7813
A0A287AHC5	Guanine nucleotide-binding protein subunit gamma	GNG7	37801.49479	53309.74609	0	60094.73828	93288.23438	63854.48047	54330.71484	93618.25
A0A287AHD3	Uncharacterized protein	EML4	54520.25391	53993.48828	56761.20703	52806.06641	63091.77734	7020.053711	64131.76953	41206.46094
A0A287AHD5	Uncharacterized protein	NUCB1	121071.7396	99637.95313	125681.7344	137895.5313	100844.4844	111745.7969	109268.625	126863.0859
A0A287AHH7	Uridine-cytidine kinase	UCK2	8965.669922	0	0	26897.00977	26577.30859	34059.24219	29863.85742	28908.3125
A0A287AHI7	Uncharacterized protein	ADIPOQ	484584.4063	557760.375	472719.5313	423273.3125	190507.7656	165247.3906	224606.8438	256106.0156
A0A287AHK8	Synaptosomal-associated protein	SNAP23	39753.94661	36672.56641	37757.53125	44831.74219	33383.01563	39554.85547	43519.21484	41345.82813
A0A287AHM5	Uncharacterized protein	LOC100737030	121016.9792	248506.2813	0	114544.6563	97814	0	60713.92188	0
A0A287AHM8	Uncharacterized protein	TOR1AIP1	222920.5495	109782.1875	437882.75	121096.7109	126308.1953	111118.6875	104833.8281	140467.4688
A0A287AHM9	Uncharacterized protein	TJP1	64547.68229	81944.03906	42958.95313	68740.05469	43052.67969	38942.625	46502.79688	48559.19141
A0A287AHP1	Uncharacterized protein		47145.70443	34247.49219	44430.62109	62759	61402.57813	37759.19141	48727.16797	44311.52734
A0A287AHQ0	Uncharacterized protein	ACAT2	94616.11198	53501.21094	106639.1484	123707.9766	108960.75	109584.7188	115549.1719	101573.1094
A0A287AHR8	Uncharacterized protein	UBTF	18140.48861	19333.68945	14465.83301	20621.94336	14014.26172	7968.098633	14914.47168	14143.71973
A0A287AHT5	Small nuclear ribonucleoprotein Sm D1	SNRPD1	60773.54036	57545.49609	76046.26563	48728.85938	46605.66406	45183.54297	44241.78906	47891.46094
A0A287AHU0	Uncharacterized protein	AVEN	5943.752279	0	7302.041016	10529.21582	13989.06543	13504.63477	10970.79102	0
A0A287AHU1	Uncharacterized protein	PAIP1	25038.02018	23111.13086	23667.16016	28335.76953	26827.9707	37047.73828	32212.56836	36335.64453
A0A287AHV7	Sorting nexin	SNX9	44244.96745	41202.49609	50277.92188	41254.48438	44077.65234	45891.15625	32273.17188	44362.02734
A0A287AI01	Uncharacterized protein	ASPH	26173.37858	9259.069336	51120.77734	18140.28906	21618.61719	18695.51953	27191.62891	14677.31738
A0A287AI15	Uncharacterized protein	KIF21A	0	0	0	0	14550.12598	4799.830566	9361.473633	12787.43457
A0A287AI22	Uncharacterized protein	SNU13	84373.15495	84515.92969	60988.69922	107614.8359	78431.76563	79077.0625	68749.71094	66312.10156
A0A287AI24	Uncharacterized protein	AGFG1	26634.30924	22791.76758	23183.6875	33927.47266	28209.25	22781.83008	28284.41797	20763.61133
A0A287AI63	Uncharacterized protein	PCYT1A	3065.023438	0	0	9195.070313	7614.625977	0	0	0
A0A287AI66	Glycylpeptide N-tetradecanoyltransferase	NMT1	0	0	0	0	30244.64063	0	37269.84766	0
A0A287AI71	Uncharacterized protein	PNN	64040.61914	71024.98438	94880.26563	26216.60742	35945	61596.83594	34976.94141	39474.76953
A0A287AI92	Uncharacterized protein	CA1	80105.09505	66915.03906	137445.1094	35955.13672	0	141815.7813	103103.6406	364997.9375
A0A287AI94	Uncharacterized protein	FAM120A	21899.83724	17860.99414	25099.88477	22738.63281	27030.68164	36060.35547	37339.15625	38384.5
A0A287AIE6	ATPase ASNA1	ASNA1	87462.39323	79609.65625	93862.74219	88914.78125	90977.67969	111019.5547	116194.7656	108086.2891
A0A287AIF2	Uncharacterized protein	MYO1B	22482.18099	27961.54883	20240.37305	19244.62109	21279.55859	12627.76074	21133.25	0
A0A287AIF7	Uncharacterized protein	EEFSEC	13022.34017	10626.41699	0	28440.60352	11425.08398	12794.24707	0	0
A0A287AIG2	Uncharacterized protein	TMEM165	20737.32422	30471.37109	0	31740.60156	48868.78125	68843.23438	53491.83203	49577.74609
A0A287AII2	Uncharacterized protein	TOM1	73434.02604	88169.47656	73038.99219	59093.60938	76174.70313	55776.19922	58220.64453	40669.23438
A0A287AII8	Uncharacterized protein	GBE1	21308.08073	18409.81055	31651.32617	13863.10547	15920.69922	18715.23633	18246.9082	16160.47266
A0A287AIJ3	Glutathione peroxidase	GPX3	71887.07096	40684.5	150429.4375	24547.27539	19779.00781	20667.76367	16611.54492	28403.40039
A0A287AIJ7	Uncharacterized protein	CD36	893051.9688	488719.9688	1273495.625	916940.3125	675802.1875	924088	1002426.563	1128176.25
A0A287AIK8	C-terminal binding protein 2	CTBP2	8940.788086	16690.70313	0	10131.66113	10770.08887	9009.566406	6965.599121	9712.148438
A0A287AIM5	Uncharacterized protein	CNBP	134810.349	160747.5156	108227.75	135455.7813	101331.7891	135962.5781	118408.6875	118623.7813
A0A287AIP7	Uncharacterized protein	ACSL1	338666.0742	50730.16016	715351.8125	249916.25	648698.625	685406.9375	603310.5	739382.875
A0A287AIP9	Histone-lysine N-methyltransferase	SETD7	51577.58594	44535.39453	43061.97266	67135.39063	69279.27344	44187.28125	38139.33984	0
A0A287AIQ8	ATPase H+ transporting V1 subunit E1	ATP6V1E1	60650.24219	60745.74609	58812.08594	62392.89453	59301.51953	66505.67969	72381.82031	48950.29688
A0A287AIR3	Pyridoxal dependent decarboxylase domain containing 1	PDXDC1	132523.1328	77877.69531	162086.2656	157605.4375	193507.7031	225467.2656	233833.625	210649.6406
A0A287AIT2	Reticulon	RTN4	454906.3542	541473.1875	441948	381297.875	359413.1875	330075.9375	399384.2188	419189.0625
A0A287AIW3	Uncharacterized protein	DYNC1LI1	37768.02083	37456.48828	37042.84766	38804.72656	34421.625	31125.32422	38035.02344	23993.62109
A0A287AIZ2	Uncharacterized protein	COMMD6	5041.272135	0	0	15123.81641	24693.19922	23658.73438	22339.69531	0
A0A287AJ59	Signal recognition particle 9 kDa protein	SRP9	29593.72917	0	0	88781.1875	70523.1875	86400.49219	68049.92969	124590.5313
A0A287AJ84	Uncharacterized protein	ARHGAP18	59793.97852	27814.9668	80001.1875	71565.78125	130475.25	145193.8438	146441.1875	108134.6484
A0A287AJ85	Uncharacterized protein	SNRNP70	54786.34375	62010.96484	51336.60156	51011.46484	60035.51953	54622.40234	53954.89453	47290.05469
A0A287AJ91	Uncharacterized protein	DNAJA3	60614.61198	31986.40625	81453.61719	68403.8125	58224.63281	88017.125	90693.08594	87284.98438
A0A287AJ95	Uncharacterized protein	XPO4	58719.10286	57629.82031	43454.19922	75073.28906	55562.84375	83506.92969	82471.46094	86661.4375
A0A287AJ97	Uncharacterized protein	FNTA	12939.13477	13837.625	9144.083984	15835.69531	14399.13672	16781.23828	15784.54102	11918.25684
A0A287AJE4	Uncharacterized protein	LOC100511905	15325.5153	15914.19043	12335.72852	17726.62695	11942.39551	12674.6709	19633.96875	17080.55664
A0A287AJF0	Uncharacterized protein	SEC31A	178204.5104	175919.1094	179087.4375	179606.9844	144819.2656	229265.4375	197610.6563	337874.8125
A0A287AJH8	Uncharacterized protein	RPL12	1168896.417	870984.75	1345086.25	1290618.25	1447163.75	1707431.125	1590041.75	1677789.375
A0A287AJI4	Uncharacterized protein	SERPINF2	273475.776	136946.7656	595561.3125	87919.25	86357.10938	119130.8594	106330.9922	165728.1563
A0A287AJJ2	Uncharacterized protein	NCAPG	5827.8125	0	9097.670898	8385.766602	11317.04199	11618.48633	7599.35791	10533.78613
A0A287AJK6	Uncharacterized protein	MRPS35	1743.385091	0	5230.155273	0	5709.373047	9198.174805	7298.068848	5594.104004
A0A287AJL0	Uncharacterized protein	USO1	206821.7786	126502.4297	234756.125	259206.7813	244214.5938	268642.9688	276952.2188	284587.7813
A0A287AJL6	Uncharacterized protein	CREB1	60385.9069	26250.69922	21466.72461	133440.2969	22955.93164	155319.8438	221066.2031	0
A0A287AJM0	Uncharacterized protein	GGA1	15488.75977	19874.69531	0	26591.58398	0	0	21973.03906	0
A0A287AJN3	Uncharacterized protein	C17H20orf27	71562.9375	72218.20313	71810.05469	70660.55469	55091.00781	69242.07813	61315.26563	46044.53906
A0A287AJQ2	Phosphoglycerate mutase	PGAM1	398860.3125	415707.3438	370248.9688	410624.625	363569.6875	397184.4375	458227.8438	344173.875
A0A287AJS4	Aminopeptidase	ENPEP	4471.019206	13413.05762	0	0	0	0	0	0
A0A287AJS6	Uncharacterized protein	FUBP3	75853.74219	87984.00781	55284.6875	84292.53125	61945.07813	64194.88281	71575.5	73592.41406
A0A287AJT7	Uncharacterized protein	RPL28	172763.1693	116109.2109	216786.9219	185393.375	264771.3125	249981.9531	230395.9219	253914.4688
A0A287AJU1	Uncharacterized protein	COTL1	150472.7344	187975.1875	109586.7813	153856.2344	109834.3125	0	89466.5625	102423.7813
A0A287AJX7	Uncharacterized protein	HNRNPL	69480.48047	76307.50781	60224.82422	71909.10938	60461.69922	66828.375	54671.4375	57650.84375
A0A287AJY4	Uncharacterized protein	NCKAP1	52741.70833	59024.39063	56234.10938	42966.625	38628.76953	47288.19531	42156.76172	53901.3125
A0A287AK02	Uncharacterized protein	UBA6	53855.04427	78745.54688	16404.20313	66415.38281	80332.46094	17623.30664	33588.84375	17372.57031
A0A287AK40	Uncharacterized protein		10031.86068	0	0	30095.58203	85835.82813	40365.41797	92389.47656	79865.76563
A0A287AK42	Uncharacterized protein	PDCL3	12225.33374	21214.79297	940.9689941	14520.23926	20627.21484	10190.64648	9550.273438	2438.477295
A0A287AK89	Uncharacterized protein	TRIOBP	15612.23893	20914.90234	10244.14844	15677.66602	16330.86816	0	11691.53516	0
A0A287AKA2	Uncharacterized protein	AIMP1	40936.27214	31142.31641	44577.16016	47089.33984	51496.64063	50472.83594	51109.67969	37748.62891
A0A287AKA3	Core histone macro-H2A	H2AFY2	37533.42578	74922.01563	0	37678.26172	29196.82031	16908.09961	41310.17188	30236.93164
A0A287AKE0	Uncharacterized protein	NRDC	4783.928711	0	14351.78613	0	18328.38477	121700.6172	312802.3438	136989.5313
A0A287AKE3	Uncharacterized protein	UMAD1	23271.42904	24153.92188	25250.16016	20410.20508	26531.54102	26621.09961	35212.09375	24297.70898
A0A287AKE5	Protein lin-7 homolog	LIN7C	63834.12109	51535.35156	55907.36328	84059.64844	61068.92969	71822.53125	61761.79297	77218.25781
A0A287AKI9	Lysine--tRNA ligase	KARS	73115.29427	60069.89063	74761.90625	84514.08594	106693.6094	89028.58594	93420.53906	82849.05469
A0A287AKJ3	Uncharacterized protein	LARP1	36681.32161	28178.21094	34240.72656	47625.02734	73458.02344	71670.64063	72953.44531	61534.39844
A0A287AKL0	Serum amyloid A protein		444793.2083	387341.5625	0	947038.0625	350982.4688	63276.33594	143715.9688	107576.2109
A0A287AKP6	Uncharacterized protein	UFL1	75712.03385	54431.00781	79409.10156	93295.99219	83766.89844	82724.07031	81447.25781	86701.90625
A0A287AKQ5	U6 snRNA-associated Sm-like protein LSm4	LSM4	51209.77344	51449.12109	50232.51172	51947.6875	54729.22656	46049.1875	49444.83594	35014.00781
A0A287AKR7	Uncharacterized protein	HSPA14	1885.78776	0	5657.363281	0	27731.24805	24124.25977	19826.99219	6826.929688
A0A287AKT5	Uncharacterized protein	SCRIB	28474.04232	24015.55273	25922.98828	35483.58594	35998.05859	41918.50781	42956.57031	34139.05859
A0A287AKU9	Uncharacterized protein	APPL1	15540.08691	18515.54688	15311.53125	12793.18262	10484.52832	8670.419922	10268.81934	12277.94629
A0A287AKW8	Eukaryotic translation initiation factor 2B subunit delta	EIF2B4	38159.56055	25755.06055	49483.35156	39240.26953	37371.51953	56885.66016	38023.55469	33400.75781
A0A287AKY1	cAMP-dependent protein kinase type I-alpha regulatory subunit	PRKAR1A	48015.94141	61019.79688	39114.90234	43913.125	38235.95703	37391.64063	43952.60547	42529.61328
A0A287AKZ5	Uncharacterized protein	EIF1AX	56212.7474	58534.875	39525.09375	70578.27344	52857.41797	80206.23438	85550.02344	71955.80469
A0A287AKZ9	V-type proton ATPase subunit G	ATP6V1G1	129517.3125	85293.71875	153286.8594	149971.3594	78297.28906	100396.7266	116856.0938	92216.82031
A0A287AL05	Eukaryotic translation initiation factor 3 subunit L	EIF3L	97914.75521	97091.20313	105171.0703	91481.99219	100687.7578	112643.7266	92371.04688	115858.1641
A0A287AL38	Uncharacterized protein	TPP2	4282.674154	0	0	12848.02246	13889.04785	16797.32227	15691.18555	20689.19531
A0A287AL45	Uncharacterized protein	FAM107B	3795.296875	0	0	11385.89063	3377.120605	0	0	0
A0A287AL47	Uncharacterized protein	ZMPSTE24	16182.76497	15358.47266	19075.47461	14114.34766	17208.17578	16057.72168	14621.51367	15693.52539
A0A287AL55	Alpha-1,4 glucan phosphorylase	PYGB	243512.6823	299293.9063	212898.9219	218345.2188	250268.9375	265075.125	257312.6563	274734.3438
A0A287AL59	Uncharacterized protein	PCYT2	26316.55469	17872.37109	38053.47266	23023.82031	42801.42969	39317.61719	35985.69922	39090.27344
A0A287AL76	Coatomer subunit delta	ARCN1	339563.9167	251727.3125	353019.1563	413945.2813	403564.6875	473374.4688	478299.625	479093.7188
A0A287AL89	Fibulin-1	FBLN1	89852.78385	49259.24219	173242.9063	47056.20313	87059.76563	56168.32813	29891.68359	81353.5
A0A287AL92	Uncharacterized protein	C4BPB	11551.4847	0	29177.93359	5476.520508	9783.607422	19813.19531	5998.825684	33280.24609
A0A287ALC1	Uncharacterized protein		8432735.167	11052626	5493327.5	8752252	4283420	3007138.5	3401103	7508887.5
A0A287ALD8	Aquaporin-3	AQP3	42184.86263	16226.49414	44062.82813	66265.26563	59029.73828	107493.0234	97826.4375	86808.69531
A0A287ALE1	Uncharacterized protein	DHTKD1	0	0	0	0	0	0	24123.58594	0
A0A287ALI7	Core histone macro-H2A	H2AFY	360485.6771	460111.375	249857.3438	371488.3125	258169.0156	235223.5938	234071.5156	267334.75
A0A287ALJ0	Uncharacterized protein	PWP1	1106.984456	0	3320.953369	0	12444.54004	25228.87891	13895.53711	0
A0A287ALJ6	Uncharacterized protein		1074257.542	1744031.25	836676.25	642065.125	581993.875	692647.875	342755.7188	1972377.75
A0A287ALL0	Uncharacterized protein	PAFAH1B2	235717.849	238528.4063	204126.5781	264498.5625	224968.0313	177519.1406	180343.9688	189702.7031
A0A287ALM0	Uncharacterized protein	DNPEP	40551.71745	59095.10547	0	62560.04688	43944.37891	50303.47656	56947.88281	56350.05859
A0A287ALN1	Uncharacterized protein	NID2	244712.7031	296800.875	254090.375	183246.8594	158629.125	98305.24219	129265.2422	114008.5313
A0A287ALN2	Uncharacterized protein	MAEA	0	0	0	0	3981.062744	5213.829102	0	0
A0A287ALP1	Ribonuclease T2	RNASET2	71459.97005	143500.125	30027.17188	40852.61328	30859.62695	14347.90723	28482.02539	18270.60742
A0A287ALP4	Uncharacterized protein	CDH13	229103.6094	253339.5625	219151.2969	214819.9688	93211.1875	118669.1406	157936.4688	125412.5391
A0A287ALQ2	Uncharacterized protein	ACSL6	343763.9115	20683.20313	742997.875	267610.6563	711024.8125	802424.6875	623940.25	790656.5
A0A287ALS7	Uncharacterized protein		4148826.625	7706853	2825101.25	1914525.625	1629068.25	1211195.875	618311.6875	1686511.625
A0A287ALW5	Uncharacterized protein	TMF1	0	0	0	0	26533.11523	19277.44141	30259.02344	36293.40625
A0A287ALZ4	Actin-related protein 2/3 complex subunit 3	ARPC3	249214.6667	387320.3125	278632	81691.6875	75278.42188	54127.49219	58540.99609	53958.11719
A0A287AM26	Uncharacterized protein	RNPEP	69148.66536	76592.41406	65232.69141	65620.89063	84736.67969	56045.01563	67720.91406	64472.97656
A0A287AM42	Uncharacterized protein	TPP1	116160.974	166943	51885.38281	129654.5391	58445.28125	37616.27734	45435.78125	46183.76563
A0A287AM44	Uncharacterized protein	NDRG3	46661.38151	56247.03516	33831.39453	49905.71484	55183.76563	70504.03906	27151.02539	36918.57031
A0A287AM51	Solute carrier family 16, member 1 (Monocarboxylic acid transporter 1) tv1	SLC16A1	14088.37354	6528.177246	18480.9375	17256.00586	8730.077148	10585.80371	10764.56641	31093.95313
A0A287AM78	Purine nucleoside phosphorylase	PNP	106054.2318	105134.0547	107945.4844	105083.1563	100867.2266	115825.5078	101157.6953	174247.6563
A0A287AM82	Uncharacterized protein	AGR2	11150.5638	0	0	33451.69141	96103.92969	48848.80469	37726.34766	55190.44922
A0A287AM87	Uncharacterized protein	TIMM50	8367.68457	9922.348633	0	15180.70508	23680.32031	25062.49609	23088.98438	18055.25391
A0A287AM95	Elongation factor G, mitochondrial	GFM1	8914.403646	0	0	26743.21094	31092.66016	43284.62891	43753.56641	0
A0A287AMA9	Uncharacterized protein	DDX42	4472.870117	13418.61035	0	0	11150.24219	0	0	0
A0A287AME0	Uncharacterized protein	RBM26	4879.441406	0	0	14638.32422	14812.44922	0	12275.56641	12554.08789
A0A287AME4	Uncharacterized protein	RPL37A	116728.7474	89259.67969	122937.2344	137989.3281	72871.76563	65745.8125	51986.86328	56713.25391
A0A287AMM5	Uncharacterized protein	RABL6	8088.685221	0	11152.97266	13113.08301	0	18133.92188	18536.35742	14188.40332
A0A287AMN2	Uncharacterized protein	NDUFS4	42122.80859	39079.01563	51296.13281	35993.27734	42228.50391	46929.27344	38465.07422	48446.78125
A0A287AMR4	Uncharacterized protein	SPTAN1	239453.6667	243307.2344	225221.9531	249831.8125	182419.7031	187078.0938	204289.0156	207759.0938
A0A287AMS8	Pre-mRNA processing factor 31	PRPF31	60358.29948	72257.91406	0	108816.9844	76663.59375	18447.26758	77845.67969	0
A0A287AMT7	Uncharacterized protein	HERC6	6536.570313	0	0	19609.71094	34212.80078	22204.29102	0	0
A0A287AMU3	Uncharacterized protein		56844.52083	48039.28125	74226.83594	48267.44531	47525.74219	0	28902.88281	0
A0A287AMU5	40S ribosomal protein S15	RPS15	301876.3229	209199.1875	371335.5313	325094.25	416517.7188	439911.7813	446467.6563	370470.4688
A0A287AMU6	Uncharacterized protein	LOC100158011	94383.13542	0	283149.4063	0	0	0	5270.043945	0
A0A287AMV5	Uncharacterized protein	PNPT1	18905.04818	0	0	56715.14453	58339.35156	66059.03906	44015.32422	55043.29297
A0A287AMW7	Uncharacterized protein	HGH1	3576.177734	0	0	10728.5332	0	14828.23633	11038.05957	0
A0A287AMY4	Uncharacterized protein		27205.17578	47695.54688	0	33919.98047	26013.65625	39418.82031	42842.16016	43473.50781
A0A287AMZ2	T-complex protein 1 subunit gamma	CCT3	460592.7188	428653.5313	467706.4688	485418.1563	579700.625	528677.1875	537207.25	457305.9688
A0A287AN01	Uncharacterized protein	CD74	43644.98828	43968.25391	38971.41016	47995.30078	41832.65625	23760.0957	23806.50586	39260.21875
A0A287AN02	26S proteasome non-ATPase regulatory subunit 2	PSMD2	81687.04688	88049.32813	81867.64844	75144.16406	85498.66406	87295.8125	87698.14844	88379.16406
A0A287AN14	Uncharacterized protein	PPP3CC	1312.615804	0	3937.847412	0	9465.928711	15283.73535	20918.56641	12712.21973
A0A287AN25	Uncharacterized protein	SF3A2	14671.25586	21737.10156	0	22276.66602	20517.53516	16348.51563	21131.85547	33131.22266
A0A287AN31	Chromosome 1 open reading frame 116	C1orf116	12666.03776	18344.52344	0	19653.58984	20870.1543	0	0	36633.31641
A0A287AN37	Ras-related protein Rab-14	RAB14	121790.8125	115491.6094	129065.2188	120815.6094	105469.4531	123032.7031	123153.3359	126244.7813
A0A287AN76	Uncharacterized protein	SLC25A11	108373.5677	106465.4688	108005.9922	110649.2422	114748.25	135310.5469	119816.3359	118041.8984
A0A287ANC4	Uncharacterized protein	QPCTL	6727.432292	0	0	20182.29688	21133.66602	23851.65625	28257.91992	26862.88672
A0A287ANC5	Uncharacterized protein	HEATR5B	0	0	0	0	636.6307373	0	0	0
A0A287ANH9	Uncharacterized protein	ABCD3	25586.77799	16922.22461	28376.13672	31461.97266	28015.81836	39957.11719	41888.80859	30464.11328
A0A287ANI6	Uncharacterized protein	HMGCL	79399.19271	99838.34375	33341.53125	105017.7031	66795.22656	94426.64844	96001.14844	92592
A0A287ANK4	Uncharacterized protein	RCC2	55869.8737	58605.94922	61632.81641	47370.85547	52423.83203	44498.36719	46309.9375	39886.10156
A0A287ANL7	Uncharacterized protein	EPB41	43882.23698	42227.52734	52633.16406	36786.01953	17535.0332	55636.37109	44496.39453	111560.0938
A0A287ANM0	Uncharacterized protein	CEP192	16148.63151	25607.5957	0	22838.29883	15569.31055	22621.4375	23353.625	21638.98047
A0A287ANM8	Uncharacterized protein	GATD3A	146391.2448	145128.2031	151857.2656	142188.2656	140246.4844	119817.0781	170011.6563	192195.1563
A0A287ANN7	Uncharacterized protein	EEF1D	622278.3542	394189.125	724411.8125	748234.125	777985.875	877766.625	837055.625	792901.125
A0A287ANQ7	Uncharacterized protein	FAM184A	7629.779948	0	22889.33984	0	0	0	22937.56641	29957.26563
A0A287ANQ8	Uncharacterized protein	LOC100625180	28672.82552	0	0	86018.47656	0	0	0	2664.180664
A0A287ANS5	Serine and arginine repetitive matrix 1	SRRM1	19645.16309	31345.68359	10071.52246	17518.2832	23392.22852	23954.99805	22821.00781	22569.87109
A0A287ANS6	Histone H2A	H2AFJ	32067449.33	39690148	21863768	34648432	23703074	22144712	24751062	28395858
A0A287ANU5	Uncharacterized protein		56921.125	67198.6875	103564.6875	0	0	95955.85156	0	0
A0A287ANV7	Uncharacterized protein	LCP1	536312.8958	654005.625	417810	537123.0625	357456.75	380836.4688	370461.4063	405491.125
A0A287ANX3	Uncharacterized protein	IFRD2	0	0	0	0	0	3215.997314	0	0
A0A287AP26	Uncharacterized protein	ST14	24143.2487	41257.79688	0	31171.94922	33847.40625	25677.57422	43032.75391	49001.16797
A0A287AP73	Uncharacterized protein	ITIH3	49523.46354	19264.10352	100989.3438	28316.94336	30796.34375	10854.39551	15060.375	46409.64063
A0A287APD5	Uncharacterized protein	ACSL3	648068.4896	308136.7813	751767.75	884300.9375	1564524	1549546	1207214.375	1126482.375
A0A287APG0	Uncharacterized protein	SLK	0	0	0	0	0	0	4433.421387	0
A0A287APJ0	Uncharacterized protein	NUDCD2	14197.1849	0	0	42591.55469	112656.9531	37467.03906	36952.33594	65229.10938
A0A287APJ8	Uncharacterized protein	EXD1	292424.2344	246282.1406	170082.0313	460908.5313	332592.6563	267122.75	444594.9375	348461.7188
A0A287APK1	Uncharacterized protein	VPS45	6398.699219	0	0	19196.09766	0	9393.026367	13450.22266	167971.625
A0A287APM4	Uncharacterized protein	KRT75	133925.9531	89850.89844	250450.9219	61476.03906	108155.8984	92219.57813	127009.1563	226993.4531
A0A287APP9	Uncharacterized protein	HBS1L	4715.094076	0	0	14145.28223	14890.24219	15208.72852	16403.4707	18816.90234
A0A287APR1	Uncharacterized protein	RPL18A	275763.3073	214257.7656	263126.3125	349905.8438	526594.0625	338259.5625	341303.8125	293385
A0A287APR9	Uncharacterized protein	HNRNPUL2	225087.4844	271783.375	181800.2969	221678.7813	181739.1875	173211.625	188461.9375	171190.7344
A0A287APV0	Uncharacterized protein	SERPINB10	28336.83073	0	39859.49219	45151	23304.01953	11366.38867	20705.11719	39514.98047
A0A287APV2	Uncharacterized protein		4789.986328	0	0	14369.95898	9467.583984	0	12635.58984	9848.484375
A0A287APX1	Prostaglandin-H2 D-isomerase	PTGDS	130997.7292	222963.1875	0	170030	82750.67188	0	0	0
A0A287APX2	GRIP and coiled-coil domain containing 1	GCC1	4761.310547	0	0	14283.93164	13761.90527	16317.21973	73582.6875	19113.63281
A0A287APX6	RAP1B, member of RAS oncogene family	RAP1B	75752.95052	79265.29688	92775.95313	55217.60156	55482.82813	53721.33984	61276.14063	62145.88672
A0A287APY7	Uncharacterized protein	LRRFIP2	12161.59147	21352.83398	0	15131.94043	18548.30273	18764.77734	30865.65234	14231.38379
A0A287AQ12	Uncharacterized protein	PACSIN3	13378.22917	19568.5918	0	20566.0957	0	0	0	0
A0A287AQ20	Uncharacterized protein	CFI	50657.08529	40663.23438	90384.82813	20923.19336	30554.08203	28748.84375	18203.50781	49888.20313
A0A287AQ39	Uncharacterized protein	KIAA1468	34487.98438	33010.875	34267.98438	36185.09375	30142.78516	36316.20313	34252.49219	33080.60156
A0A287AQ50	Splicing factor 3B subunit 5	SF3B5	16071.81396	5665.417969	38319.63281	4230.391113	4039.507813	13547.99023	5445.236328	17806.16602
A0A287AQ88	Uncharacterized protein	NUMA1	46862.94792	61994.35547	27278.34766	51316.14063	37257.08203	30676.29688	35777.84375	37355.64063
A0A287AQB6	Tyrosine-protein phosphatase non-receptor type	PTPN11	39156.72786	36171.05469	43583.77344	37715.35547	43070.60547	39913.32813	38805.82813	44631.81641
A0A287AQE1	Uncharacterized protein	SAE1	26900.3724	30454.07617	19225.12109	31021.91992	30325.88867	16422.70117	24440.14844	20869.46094
A0A287AQE8	Uncharacterized protein	ITPR2	20843.47266	24636.96484	19090.64258	18802.81055	22233.95313	16620.76172	22944.82813	18497.55859
A0A287AQF2	Cofilin-1	CFL1	2003401	2561652.25	1453548.125	1995002.625	1826900.125	1810422.25	1897832.375	1741274.125
A0A287AQG0	Platelet endothelial cell adhesion molecule	PECAM1	67947.75651	73080.85156	48079.41016	82683.00781	46278.46094	52000.00391	62180.05469	31006.38477
A0A287AQG4	Uncharacterized protein	SYNCRIP	422560.8646	414991.4688	403243.0625	449448.0625	479961.875	487963.125	466401.125	426301.625
A0A287AQK7	Heat shock protein HSP 90-alpha	HSP90AA1	1701496.417	1692673.875	1539806.75	1872008.625	1325078.75	1789268.625	1681973.5	1641362.375
A0A287AQU0	Uncharacterized protein	IKBIP	0	0	0	0	48295.625	2093.471191	0	0
A0A287AQU3	Uncharacterized protein	XDH	469868.9427	543850.3125	222723.2031	643033.3125	349723.3438	388081.875	347390.0313	349032.625
A0A287AQW0	Uncharacterized protein	MPRIP	23825.81966	24473.70117	0	47003.75781	33165.30859	0	70367.99219	9429.994141
A0A287AQW5	Uncharacterized protein	M6PR	18224.58919	29353.78711	0	25319.98047	30027.90625	29866.19531	28904.73438	38926.60156
A0A287AQX8	Uncharacterized protein	MRPS31	8477.766113	7073.182129	10997.66699	7362.449219	13763.79883	16403.57617	10682.27344	13448.21777
A0A287AR05	Uncharacterized protein	ALDH5A1	54638.00846	30066.20898	56080.66797	77767.14844	63200.53906	97946.10938	65621.59375	106616.5781
A0A287AR12	Sodium/potassium-transporting ATPase subunit beta	ATP1B3	7813.024089	0	0	23439.07227	25795.21094	24598.66797	25654.11719	22648.12891
A0A287AR48	Succinate--CoA ligase [ADP-forming] subunit beta, mitochondrial	SUCLA2	72514.36589	60380.12109	72954.14063	84208.83594	76091.33594	81269.14063	79561.15625	81257.72656
A0A287AR55	Fumarate hydratase, mitochondrial	FH	104391.0234	90714.98438	100379.3594	122078.7266	120687.9766	135845.4063	141233.9531	137326.25
A0A287AR67	Uncharacterized protein	SRI	171933.7031	190754.7813	165020.4375	160025.8906	121219.3594	114392.75	127168.1797	124589.5625
A0A287ARA4	CCR4-NOT transcription complex subunit 9	CNOT9	9554.729818	8869.602539	10845.5625	8949.024414	11773.04492	10309.64063	11031.30859	7979.977539
A0A287ARB3	Uncharacterized protein	PAWR	13525.00456	22967.86133	0	17607.15234	13591.58984	4185.868164	13125.45215	0
A0A287ARC4	Uncharacterized protein	GGPS1	9126.761068	8725.223633	10542.31641	8112.743164	7714.130859	12545.31641	11390.00195	10578.00781
A0A287ARC6	Uncharacterized protein	RAD23A	31261.15625	54534.89453	0	39248.57422	27526.22656	61081.05078	36456.79688	46192.35156
A0A287ARG2	Uncharacterized protein		285525.9844	314361.5	235671.4844	306544.9688	271239.0938	262021.8906	310861.375	287251.4063
A0A287ARI1	Eukaryotic translation initiation factor 3 subunit F	EIF3F	72325.38021	66434.85156	72826.125	77715.16406	85464.82813	93746.75781	83581.5	81993.47656
A0A287ARN5	Uncharacterized protein	MYO1D	41379.90983	65747.3125	7886.620117	50505.79688	26130.55273	5092.553223	9154.179688	7297.254395
A0A287ARP4	Uncharacterized protein	OGDH	85634.29427	92013.96875	84601.19531	80287.71875	74288.48438	70462.74219	73467.76563	81181.32813
A0A287ARQ7	Uncharacterized protein	ZW10	17402.97884	0	8319.663086	43889.27344	49369.41016	30709.70508	23650.09766	21802.36719
A0A287ARR1	Ferritin	FTH1	250528.224	346886.875	137009.2656	267688.5313	58564.89453	64398.69922	90940.77344	77315.99219
A0A287ARU4	Uncharacterized protein	SKP1	55429.07682	57901.42578	47623.53906	60762.26563	46986.5	44619.71875	56255.33594	49955.04297
A0A287ARV8	Uncharacterized protein	MRPL12	84250.89323	80269.03906	71283.04688	101200.5938	115955.3906	103112.5156	118002.2109	124407.1328
A0A287ARY1	Uncharacterized protein	HDHD2	24911.33854	31682.39063	0	43051.625	0	27450.32031	29991.5	31868.25781
A0A287ARZ1	Uncharacterized protein	TXNDC5	394009.9844	235369.8906	347358.1875	599301.875	241126.9219	263148	317349.2188	468566
A0A287AS23	Uncharacterized protein	RBMS1	10130.43392	14326.33887	0	16064.96289	27493.63672	18669.26172	19807.76758	9760.050781
A0A287AS29	Nucleoside diphosphate kinase	NME1	1546691.688	957884.5625	1670248.75	2011941.75	1934538.375	2742361.25	2529054.5	2311092.5
A0A287AS37	Uncharacterized protein	MOB2	7061.235352	10417.27441	2375.208008	8391.223633	3814.784424	5224.8125	6770.685547	7648.955078
A0A287AS72	N-acetylglucosamine kinase	NAGK	52683.70833	52870.11328	50170.84766	55010.16406	45367.875	36682.79688	38402.65625	34519.03906
A0A287ASB0	Uncharacterized protein	LMBRD2	0	0	0	0	16525.21094	28022.58203	26827.64844	0
A0A287ASD0	60S ribosomal protein L5	RPL5	692819.7917	545218.125	776916.875	756324.375	1002448.375	999659.625	875751.25	843860.375
A0A287ASF7	Protein RER1	RER1	139191.7734	124432.7578	168366.2813	124776.2813	158067.7031	180874.0156	168380.5156	235925.6406
A0A287ASH3	Uncharacterized protein	NIF3L1	8236.873698	24710.62109	0	0	14188.87012	0	25488.06055	0
A0A287ASH4	Uncharacterized protein	RRAGC	28232.78939	39272.24609	14111.25488	31314.86719	21508.35547	21006.31055	18877.43359	20324.26172
A0A287ASJ3	Uncharacterized protein	ROCK1	36667.95052	41541.78125	30495.04688	37967.02344	33971.20703	24106.98047	28162.20313	25281.49609
A0A287ASK1	Myosin-11	MYH11	1191244.688	2078152.5	606327.25	889254.3125	880716.375	572154.6875	719856.9375	708843.9375
A0A287ASQ7	Uncharacterized protein	ZBTB8OS	25291.57878	22038.65625	28914.53125	24921.54883	19736.26953	18947.67188	21270.70508	18494.01367
A0A287ASR0	Uncharacterized protein	SLC25A10	29145.00326	29597.24219	32071.86523	25765.90234	33506.95313	33089.25781	29965.68945	40669.57031
A0A287ASR3	Uncharacterized protein	PABPN1	16158.70052	16457.23828	10654.48047	21364.38281	18235.23047	13659.54199	8245.963867	11902.19727
A0A287AST1	Uncharacterized protein	OGFR	8637.673177	0	0	25913.01953	12980.25879	17246.03516	13360.67871	10057.13184
A0A287ASW4	Uncharacterized protein		689859.3594	927596.875	889239.25	252741.9531	447676.4375	198492.0781	155526.3125	218064.4688
A0A287ASX4	Uncharacterized protein	VASP	63415.73177	70140.17188	64846.43359	55260.58984	48534.63672	49276.98438	54860.14063	55220.64453
A0A287ASX8	Ubiquinone biosynthesis monooxygenase COQ6, mitochondrial	COQ6	0	0	0	0	25887952	0	23849268	0
A0A287ASZ5	Uncharacterized protein	SRSF7	179308.6224	210400.375	123886.5391	203638.9531	166615.4219	138744.5938	162820.1406	113972.6875
A0A287AT05	Serum albumin	ALB	281718.8073	233794.2969	443830.5938	167531.5313	174980.4219	186512.0938	149733.7813	237587.9063
A0A287AT18	Proteasome subunit alpha type	PSMA7	113834.0755	115408.3203	94103.70313	131990.2031	123779.8984	126755.4922	118757.1797	119553.0625
A0A287AT21	Sorbitol dehydrogenase	SORD	50709.89714	42303.54688	46946.18359	62879.96094	85775.48438	110495.1563	91440.70313	90251.42188
A0A287AT36	Uncharacterized protein	C8B	47215.60482	36020.04297	86092.24219	19534.5293	37897.55469	31333.76563	15106.88281	43793.36719
A0A287AT55	Uncharacterized protein	MRC2	7781.423177	0	23344.26953	0	17651.54102	4991.602539	0	0
A0A287AT81	Uncharacterized protein	ALCAM	77879.64323	81460.88281	76682.96875	75495.07813	98700.13281	83407.82031	95313.20313	67869.28906
A0A287AT83	Uncharacterized protein		75291.24219	75029.14063	69035.55469	81809.03125	81336.54688	107457.2031	114089.0156	87160.625
A0A287ATD3	Importin subunit alpha	KPNA4	31333.13997	33612.37109	29051.79102	31335.25781	22714.86523	20845.89844	22838.01563	27971.625
A0A287ATF2	Uncharacterized protein	DSG2	23985.78158	30263.62891	13784.26465	27909.45117	22637.19336	0	20918.93359	18786.06641
A0A287ATJ5	BRI3 binding protein	BRI3BP	28258.95898	23410.28516	27129.03711	34237.55469	43814.96875	40593.50391	45834.75781	54798.3125
A0A287ATL7	Uncharacterized protein	ACIN1	37308.21094	37100.55469	29129.69141	45694.38672	43758.82031	32599.90234	39116.03516	54703.19922
A0A287ATN9	Uncharacterized protein	CCDC93	2537.287435	7611.862305	0	0	9602.376953	0	13353.09961	0
A0A287ATP1	Uncharacterized protein	MGMT	2395.771322	7187.313965	0	0	0	2980.046631	0	0
A0A287ATP9	Uncharacterized protein	UBA5	71528.72786	52700.50391	78412.36719	83473.3125	70848	80701.92969	82333.89063	81036.67188
A0A287ATR4	VPS33B interacting protein, apical-basolateral polarity regulator, spe-39 homolog	VIPAS39	23158.00749	23823.89258	30275.31055	15374.81934	24103.82617	13050.18066	11009.02734	0
A0A287ATT0	Uncharacterized protein	LEMD2	41920.60775	51272.63281	16021.2998	58467.89063	61726.61328	37703.26172	46820.50781	60449.14063
A0A287ATV6	Lipoprotein lipase	LPL	84882.25391	95558.32813	44641.35547	114447.0781	102396.4922	110390.6484	82198.39844	92649.53906
A0A287ATX4	Uncharacterized protein	WASL	22499.75293	28767.72266	15796.78809	22934.74805	20528.72656	22067.19531	21863.30664	20873.17383
A0A287ATZ9	Structural maintenance of chromosomes protein 6	SMC6	105588.2292	206211.375	18052.02344	92501.28906	59869.91406	37318.32031	58304.73438	63260.70703
A0A287AU24	Uncharacterized protein	LOC100526209	8931.448568	13672.33398	0	13122.01172	20058.90039	34284.07422	17763.95508	33395.72656
A0A287AU37	Uncharacterized protein	GPR108	9714.013346	0	20493.75977	8648.280273	19370.50391	28075.50391	21018.92188	26466.32617
A0A287AU46	Probable cytosolic iron-sulfur protein assembly protein CIAO1	CIAO1	14785.78255	0	0	44357.34766	39080.95313	0	36677.94531	0
A0A287AU67	Uncharacterized protein	GORASP1	26623.38656	5284.659668	0	74585.5	63986.02734	54098.14063	55595.29688	13398.74121
A0A287AU85	DNA helicase	MCM4	3799.070068	0	7366.120605	4031.0896	10625.94824	15075.36328	10102.36328	11725.66602
A0A287AU94	Uncharacterized protein	KRTCAP2	66318.67839	43207.69531	107865.4766	47882.86328	68976.79688	58417.73438	57445.87109	71555.5
A0A287AUE6	Uncharacterized protein	ZNF148	239223.2292	235693.4688	207763.6875	274212.5313	187334.8438	145011.4688	190124.0938	169887.5938
A0A287AUH0	Uncharacterized protein	SLC35E1	0	0	0	0	0	18586.36523	26707.94922	20190.07617
A0A287AUH4	Eukaryotic translation initiation factor 2A	EIF2A	42616.40299	25369.19336	49991.39063	52488.625	68483.40625	69020.49219	63438.38281	63948.61328
A0A287AUH9	Uncharacterized protein	SYNPO2	43114.61068	61101.05469	29289.44531	38953.33203	37043.94531	28142.16992	30783.79688	26795.26758
A0A287AUK0	Uncharacterized protein	TIGAR	5376.823568	0	5309.447266	10821.02344	10888.29297	13555.30176	11256.82813	10534.3877
A0A287AUL4	Uncharacterized protein	SPATS2	0	0	0	0	41821.53906	37692.38281	15369.8457	29318.95313
A0A287AUM6	Uncharacterized protein	DMTN	34700.34896	28869.16797	46928.0625	28303.81641	0	0	31558.98047	61397.28516
A0A287AUN4	Uncharacterized protein	VAMP5	9301.478516	0	0	27904.43555	13535.4043	0	0	0
A0A287AUQ4	Uncharacterized protein	HOOK3	47351.00521	0	0	142053.0156	150444.2969	0	153420.5781	0
A0A287AUQ7	Uncharacterized protein	METTL13	1095.483073	0	0	3286.449219	5181.394531	6028.313477	5030.710449	0
A0A287AUT0	Uncharacterized protein	LOC100523668	61267.01172	59019.88672	54861.99219	69919.15625	67864.03906	35846.13672	30264.05078	55515.74219
A0A287AUT1	Uncharacterized protein	PLXNB2	9705.436198	11414.66797	0	17701.64063	11444.59668	12157.98047	12039.25391	12283.2002
A0A287AUY4	Methylenetetrahydrofolate reductase	MTHFR	2961.032878	0	8883.098633	0	0	7571.708496	0	0
A0A287AV20	Alpha-galactosidase	NAGA	158807.125	224645.7813	82924.29688	168851.2969	135765.7344	48178.57422	78306.07813	70569.94531
A0A287AV25	Thimet oligopeptidase	THOP1	115456.5365	120434.9688	109738.3359	116196.3047	61379.35547	77755.48438	73210.8125	0
A0A287AV26	Uncharacterized protein		73249.35677	144836.6875	74911.38281	0	39088.76953	0	0	0
A0A287AV28	Glycerol-3-phosphate dehydrogenase [NAD(+)]		1543.344238	0	0	4630.032715	6209.79834	0	6689.027832	0
A0A287AV57	Uncharacterized protein	ATXN2L	12566.79622	12526.33594	15581.16992	9592.882813	11055.25684	15754.2959	14034.36328	12560.92871
A0A287AV76	Uncharacterized protein	BAG2	0	0	0	0	18711.66797	20040.37109	0	0
A0A287AVA0	Uncharacterized protein	LSM12	7229.138021	0	0	21687.41406	26921.85742	26478.375	23439.49609	19280.97266
A0A287AVA5	Uncharacterized protein	ASPSCR1	6617.394531	0	0	19852.18359	17458.36133	19249.53906	22120.25	0
A0A287AVA9	Uncharacterized protein	LOC100153899	492114.1927	350304.7813	960132.375	165905.4219	475300.1875	322207.375	429089.625	329752.0313
A0A287AVG1	26S proteasome regulatory subunit 8	PSMC5	102620.4479	109114.5	94330.08594	104416.7578	116481.0391	115619.6016	117229.0859	100094.5547
A0A287AVH6	Uncharacterized protein	PI4K2A	16746.12728	15766.97461	18593.40039	15878.00684	19519.81445	10968.93848	13462.57031	14536.18945
A0A287AVN3	Uncharacterized protein	DYNC1LI2	36972.87891	28762.87695	49664.33984	32491.41992	30005.51953	23532.76953	29555.25781	28145.08984
A0A287AVP4	Uncharacterized protein	TXNL1	182842.625	206821.6563	143669.625	198036.5938	186358.1563	177699.2656	189056.2656	156942.6406
A0A287AVQ0	ADP/ATP translocase 3	SLC25A6	463941.6563	339942.9063	518185	533697.0625	762474.0625	842969.1875	761970.125	795530
A0A287AVQ1	Uncharacterized protein	DDX3X	223724.2917	230114.8281	205237.625	235820.4219	250432.8281	242758.4219	231720.8594	233503.5313
A0A287AVV2	Voltage-dependent anion-selective channel protein 1	VDAC1	537925.0417	445052.5625	560042.625	608679.9375	538715.9375	639514.125	590486.75	542171.5625
A0A287AVW2	Elongation factor Ts, mitochondrial	TSFM	52284.89323	66298.1875	28431.39844	62125.09375	51326.15234	45024.07813	31192.84375	43260.35547
A0A287AW49	Uncharacterized protein	RAB11FIP1	10476.50749	8748.061523	0	22681.46094	8185.632324	0	0	0
A0A287AW55	Uncharacterized protein	UEVLD	9127.094076	12727.16895	0	14654.11328	9891.962891	14692.16406	12799.45508	0
A0A287AWH2	Serine/threonine-protein kinase mTOR	MTOR	16739.45638	20112.84961	14177.22852	15928.29102	17799.27344	11280.22168	16478.09766	0
A0A287AWH6	Uncharacterized protein	NDUFV3	0	0	0	0	17749.88672	22619.49023	26435.53711	0
A0A287AWK8	Uncharacterized protein	HDLBP	138798.5573	76897.04688	189020.4219	150478.2031	222511.0781	242246.6094	240765.9844	241992.1094
A0A287AWM5	Uncharacterized protein	SYNGR1	52052.25781	60272.06641	42588.9375	53295.76953	50319.05078	68158.84375	51121.92969	84239.61719
A0A287AWQ9	Trafficking protein particle complex subunit	TRAPPC3	4005.977539	0	0	12017.93262	17621.67188	0	0	0
A0A287AWR7	Uncharacterized protein	PON1	12448.77669	23666.64063	0	13679.68945	22960.94922	22973.76172	12678.36914	34789.98047
A0A287AWS4	60S ribosomal protein L27a	RPL27A	1125863.271	864388.1875	1257339.375	1255862.25	1653547.375	1677997.625	1597533.625	1675435.75
A0A287AWS9	Heme oxygenase	HMOX1	29669.97917	0	0	89009.9375	0	81828.89063	52064.39063	26817.69336
A0A287AWV5	Uncharacterized protein	LAMB2	129847.1771	144641.9844	159502.0625	85397.48438	62408.60547	52236.61719	64472.57031	71896.30469
A0A287AWW1	Uncharacterized protein	SEPT8	18141.30078	24647.19336	0	29776.70898	16205.79004	11446.33789	23102.32031	13509.46777
A0A287AWZ0	Uncharacterized protein	KHDRBS1	72563.60938	85305.29688	48151.71094	84233.82031	71575.97656	61592.625	69410.8125	58795.82422
A0A287AX01	Mitogen-activated protein kinase	MAPK14	16152.8916	16738.42383	16123.71289	15596.53809	23918.54102	13086.31348	14074.46191	0
A0A287AX39	60S ribosomal protein L36a	RPL36A	61965.86589	62263.72656	47970.96484	75662.90625	126509.9688	117811.8047	98092.98438	103202
A0A287AX76	Uncharacterized protein	SYAP1	53774.50521	32954.03906	66310.59375	62058.88281	53908.39453	40663.32422	61209.54688	51613.35938
A0A287AXA8	Amylo-alpha-1, 6-glucosidase, 4-alpha-glucanotransferase	AGL	61166.19401	72115.17188	61268.72266	50114.6875	83835.60938	45501.04297	66066.17188	62368.78125
A0A287AXC8	Uncharacterized protein		170350.8242	410320.5938	27242.51172	73489.36719	64739.6875	67736.69531	61194.59375	9665.983398
A0A287AXD4	Uncharacterized protein	KRT23	52097.69401	121259.9219	0	35033.16016	22939.95508	0	20745.22461	0
A0A287AXF7	Uncharacterized protein	FAM162A	13973.54362	14109.2793	0	27811.35156	21007.14844	16503.30859	54359.54297	19572.0293
A0A287AXI2	V-type proton ATPase subunit C	ATP6V1C1	20184.2474	16005.79297	21575.375	22971.57422	20414.92969	14825.0957	17784.97266	15316.5791
A0A287AXJ1	Component of oligomeric golgi complex 3	COG3	7647.769531	7514.180664	0	15429.12793	14052.49121	16405.11914	19643.83789	10979.61914
A0A287AXL5	Transportin 3	TNPO3	16059.9082	15468.21094	17451.66602	15259.84766	16414.19141	15921.72461	17102.08008	11100.58594
A0A287AXN9	Keratin 14	KRT14	1517240.927	3072636	460378.8438	1018707.938	726555	431884.2188	773214.9375	569152.75
A0A287AXP9	Collagen beta(1-O)galactosyltransferase 1	COLGALT1	233662.0104	304798.9063	256965.5313	139221.5938	27328.02344	363719.8125	163652.8906	881149.75
A0A287AXQ9	Uncharacterized protein	GNPTG	7535.579427	8924.0625	0	13682.67578	12998.20508	11933.75	7171.811035	12609.03223
A0A287AXR5	Uncharacterized protein	YWHAZ	2447218.917	2653647	2111764.75	2576245	2387914	2368876.5	2540706.5	2507233.75
A0A287AXS4	Uncharacterized protein	LOC110258651	1394001.813	1208849.875	808493.8125	2164661.75	1099864.5	362851.7813	179792.2344	1907474.375
A0A287AY26	Uncharacterized protein	VTA1	30268.62891	53413.57422	0	37392.3125	34433.91797	28333.53516	35943.91016	23798.71484
A0A287AY28	Uncharacterized protein	DYNC1I2	28515.36328	29007.04883	30644.55273	25894.48828	26363.48047	24094.71875	30426.86914	18811.55273
A0A287AY31	Uncharacterized protein		32424.53451	33625.49219	23187.47852	40460.63281	38032.29688	15503.69922	33584.39063	15127.80957
A0A287AY64	Uncharacterized protein	GLIPR2	19384.34245	35073.14063	0	23079.88672	24552.22656	25386.13281	16078.85352	27905.375
A0A287AY75	Uncharacterized protein	GOLM1	8429.345703	12871.92773	0	12416.10938	9975.84668	7411.597656	18778.36719	12170.54492
A0A287AY88	Uncharacterized protein	TRAM1	50912.30339	26074.39453	78693.29688	47969.21875	69531.16406	68790.52344	65409.48047	77953.47656
A0A287AYH9	Uncharacterized protein	PPT1	59406.23307	93433.50781	30052.46094	54732.73047	45014.33203	35278.16016	49922.92578	55532.46484
A0A287AYJ0	Dihydropyrimidinase like 3	DPYSL3	104681.3177	104277.6094	130763.9063	79002.4375	68195.53125	28276.30664	44288.77344	41423.22656
A0A287AYL1	Uncharacterized protein	MPP6	19612.32813	0	0	58836.98438	42673.88672	44159.01953	28895.23438	23321.16406
A0A287AYM3	BH3-interacting domain death agonist	BID	33693.61458	23371.59375	35588.12891	42121.12109	56390.59375	128750.0156	52087.91406	43871.04688
A0A287AYP1	Nipsnap homolog 3B	NIPSNAP3B	104217.276	78946.66406	111382.4219	122322.7422	102648.1328	116012.0156	92706.60938	99410.875
A0A287AYR9	Uncharacterized protein	SLMAP	58962.67708	109572.5938	0	67315.4375	51945.99219	31496.26758	39060.76563	47605.31641
A0A287AYU1	Uncharacterized protein	MTA2	25503.06576	30113.87891	16459.17188	29936.14648	24952.76758	21688.92969	23193.29688	23875.10156
A0A287AYY7	Uncharacterized protein	LRRC47	10821.40104	17170.74414	0	15293.45898	16430.87695	18666.92578	15897.61133	7895.536133
A0A287AYY9	Uncharacterized protein	NAPG	31627.73112	30103.66797	35986.42969	28793.0957	30747.58984	31772.96484	41466.57422	48987.64844
A0A287AYZ7	3(2), 5-bisphosphate nucleotidase 1	BPNT1	150397.8841	63593.58984	63368.78125	324231.2813	604473.5	458254.0313	262346.4688	126806.0625
A0A287AZ17	Uncharacterized protein	HAGH	57398.18229	67786.39063	66376.08594	38032.07031	30834.14844	30817.84766	32771.1875	86988.74219
A0A287AZ25	Uncharacterized protein	SF1	55771.70182	62626.26953	51368.41406	53320.42188	51292.48438	50516.44922	47399.83203	51302.01953
A0A287AZ53	RNA cytidine acetyltransferase	NAT10	0	0	0	0	0	5322.611328	10829.79102	12494.53125
A0A287AZ57	Uncharacterized protein	NUP62	22884.48568	20550.74805	21241.24805	26861.46094	14591.72754	19287.84375	18646.11133	23122.51563
A0A287AZ79	AP complex subunit beta	AP2B1	113416.9375	101480.4141	101819.6484	136950.75	122658.8203	118541.8516	125521.7891	136795.4375
A0A287AZ81	Uncharacterized protein	HABP2	164283	236159.3281	0	256689.6719	173990.1875	166751.0156	195392.4375	181548.625
A0A287AZ91	Glutathione S-transferase P	GSTP1	1547349.625	1763201.625	1549856.25	1328991	872413.9375	1106948.375	1116237.125	925199.3125
A0A287AZA3	Uncharacterized protein	COPS3	47643.22005	48894.76172	44715.42969	49319.46875	40186.39844	45545.95313	44687.07422	36063.14063
A0A287AZA7	Uncharacterized protein	RPS27A	9933.064453	0	0	29799.19336	50105.64844	27712.25586	25401.30078	41848.00391
A0A287AZB0	Kynurenine aminotransferase 3	KYAT3	242539.5938	224216.1875	220226.1563	283176.4375	263061.8125	185965.625	203452.1563	203455.2188
A0A287AZC9	Uncharacterized protein	FSTL1	20116.13411	22942.13477	23824.67969	13581.58789	25013.31445	13850.68066	11078.72168	20564.79688
A0A287AZD8	Uncharacterized protein	BCL2L13	116001.6094	169140.7031	75229.53125	103634.5938	44355.96875	133953.1563	101690.0234	62901.91406
A0A287AZF9	Uncharacterized protein	CYC1	140908.849	93268.07813	167844.7656	161613.7031	152528.25	196021.375	180942.8906	179829.5
A0A287AZG0	Uncharacterized protein	ARHGAP1	204828.4167	265471.6875	180768.8594	168244.7031	174628.3125	103114.9844	148238.0938	136383.4063
A0A287AZG6	Uncharacterized protein	VPS13C	9656.645833	20583.47852	0	8386.458984	4484.806641	4070.92334	2596.502197	0
A0A287AZJ9	NEDD8-activating enzyme E1 regulatory subunit	NAE1	26403.00391	40960.90234	0	38248.10938	38902.52344	42212.82422	43032.67188	32241.29688
A0A287AZK2	Transgelin	TAGLN	4092707.083	6831513.5	2293934.75	3152673	2486940.5	1636647	2117228.5	1953459.5
A0A287AZL3	Keratin 5	KRT5	147567.2135	211329.3125	47095.875	184276.4531	63022.27344	48632.13281	76258.05469	45743.33594
A0A287AZN3	ER membrane protein complex subunit 2	EMC2	33955.22266	0	39316.49609	62549.17188	40404.09375	56073.27344	55836.16016	58154.16406
A0A287AZP9	Uncharacterized protein	PRRC2C	14916.13086	19007.95703	0	25740.43555	22499.42773	14922.02637	15293.46094	18689.66211
A0A287AZQ5	Uncharacterized protein	TNFAIP2	9307.877279	15278.08984	0	12645.54199	7622.266113	0	0	0
A0A287AZS7	Uncharacterized protein	CAMK1	18520.69401	16462.91992	22471.57422	16627.58789	17563.58594	30266.41211	15797.54785	25933.57813
A0A287AZV7	NADH dehydrogenase [ubiquinone] 1 subunit C2	NDUFC2	37075.83333	28167.41406	49926.77734	33133.30859	63774.09375	72194.55469	61555.39844	57482.8125
A0A287AZZ1	Caspase-3	CASP3	52386.45703	50457.10156	47061.875	59640.39453	62229.82031	46388.58984	46162.92969	43564.46875
A0A287AZZ6	NUMB, endocytic adaptor protein	NUMB	30229.45703	21779.48242	25688.58398	43220.30469	43787.86719	46929.875	41239.25781	28797.09375
A0A287B006	Uncharacterized protein	AP3M1	49959.32031	44142.70703	44967.82031	60767.43359	57935.92188	66414.09375	64517.15625	68611.17969
A0A287B011	Uncharacterized protein	ZNRF2	0	0	0	0	6445.269531	6565.947266	6024.611816	0
A0A287B024	Uncharacterized protein	GMFG	88166.27865	105257.1484	71931.46875	87310.21875	60283.54688	68518.55469	63578.04688	62356.78516
A0A287B045	Uncharacterized protein	NECAP2	32963.49479	55486.11328	0	43404.37109	31620.09375	34576.67188	31981.09766	33617.91016
A0A287B065	Uncharacterized protein	DDHD2	2071.901693	0	0	6215.705078	7412.925293	6551.500977	11910.08594	12151.16406
A0A287B068	Major facilitator superfamily domain-containing protein 6	MFSD6	0	0	0	0	2460.814941	0	0	0
A0A287B088	Proteasome subunit beta	PSMB4	242896.0313	234192.1719	239504.5313	254991.3906	242252.7344	244557.875	240239.5156	236594.8438
A0A287B0C3	ATP synthase subunit d, mitochondrial	ATP5PD	335688.2031	261918.5156	334785.6875	410360.4063	449813.8438	416807.625	466053.1563	388606.8438
A0A287B0C4	Uncharacterized protein	STK24	23820.73763	30079.32813	12863.92188	28518.96289	21134.3125	19674.40625	25925.74609	23154.5918
A0A287B0F5	Uncharacterized protein	ADGRE5	4881.315186	2953.481934	1574.076904	10116.38672	5293.899902	4538.32666	4017.373291	4820.275879
A0A287B0I3	Uncharacterized protein	ARHGDIB	244863.2292	312655.7188	219933.0781	202000.8906	138290.125	124958.0859	167321.7344	188366.7188
A0A287B0I4	Uncharacterized protein	ARL8B	75328.74219	95233.64063	63706.61719	67045.96875	53621.08984	47719.23438	50150.82422	49345.25781
A0A287B0I6	Uncharacterized protein	VKORC1	104435.0885	100077.2813	121375.375	91852.60938	96894.79688	84944.1875	70338.32031	81280.46094
A0A287B0J2	Uncharacterized protein	CDC42EP5	4032.717773	0	12098.15332	0	0	0	12322.77051	0
A0A287B0K6	Uncharacterized protein	DNM2	194561.875	197922.375	178094.3906	207668.8594	204570	255193.5313	239797.2813	260651.7344
A0A287B0L1	Uncharacterized protein	SGPP1	0	0	0	0	12350.1543	18132.48438	14740.35254	0
A0A287B0L4	Uncharacterized protein	ZZEF1	47349.35156	0	66716.25781	75331.79688	70795.85938	71114.66406	71767.57813	72166.17188
A0A287B0P2	Uncharacterized protein	ERLEC1	74918.3112	47833.0625	45763.62109	131158.25	119080.75	119367.5547	101925.5625	136682.8906
A0A287B0P6	Calreticulin	CALR	1034596.708	853555.5625	947119.3125	1303115.25	1266891.625	1001638.563	1347910.125	1313728.25
A0A287B0Q6	Uncharacterized protein	DNM1L	47235.71354	42550.28516	51674.17969	47482.67578	57828.37109	66595.63281	54017.58984	65971.14844
A0A287B0S5	Serine/threonine-protein phosphatase 2A 56 kDa regulatory subunit	PPP2R5A	6551.823568	0	0	19655.4707	18592.39063	21412.38281	22710.34766	25405.71875
A0A287B0Z4	Uncharacterized protein	USP46	0	0	0	0	0	3775.215576	3988.680176	0
A0A287B0Z5	Uncharacterized protein	FCGRT	27187.50326	34136.28125	28628.04688	18798.18164	32536.45508	15436.60449	25564.04297	23083.99023
A0A287B0Z8	Uncharacterized protein	INMT	12401.4974	37204.49219	0	0	0	31715.23633	103754.3438	24274.65039
A0A287B141	Uncharacterized protein	STRBP	15854.30924	14754.75977	14936.89453	17871.27344	11543.05469	14039.54004	15935.02246	24654.30469
A0A287B150	Uncharacterized protein	LLGL2	4853.550293	5525.92627	0	9034.724609	19319.21094	0	0	0
A0A287B160	Uncharacterized protein	TARDBP	94553.40104	98606.67188	79703.55469	105349.9766	76077.46875	69612.375	70925.78125	81446.875
A0A287B168	Uncharacterized protein	AKAP8L	0	0	0	0	7840.82959	69511.75781	0	0
A0A287B176	Uncharacterized protein	GULP1	10906.79688	8301.008789	12814.16895	11605.21289	13955.58203	17750.93945	15006.44727	14749.71875
A0A287B182	Uncharacterized protein	TMEM263	19056.95052	57170.85156	0	0	72501.22656	95422.67188	82392.45313	26668.14063
A0A287B186	Vesicle-associated membrane protein-associated protein B	VAPB	273687.3438	350023.6875	0	471038.3438	85065.85938	0	650628.75	52103.30859
A0A287B1B1	Uncharacterized protein	SEC61G	353657.599	166987.5781	514772.25	379212.9688	467849.75	628825.5625	682187.0625	537294.25
A0A287B1C7	Prelamin-A/C	LMNA	875257.9792	1035635.563	981281.5625	608856.8125	446671.2813	0	426659.25	393594.9063
A0A287B1F8	Kinesin family member 1B	KIF1B	71206.94271	36998.27344	95549.40625	81073.14844	90486.70313	93207.50781	91981.6875	40483.22656
A0A287B1I6	Heme oxygenase	HMOX2	27867.79297	19945.28125	31402.43555	32255.66211	36189.47266	44117.27344	43542.66406	34090.55469
A0A287B1K5	Cation-transporting ATPase	ATP13A1	13497.50781	0	13146.58203	27345.94141	30304.20313	32112.41406	33192.93359	29348.38672
A0A287B1R6	Uncharacterized protein	ARMC8	9261.077474	0	0	27783.23242	23358.69336	0	24307.48633	0
A0A287B1T2	Uncharacterized protein	EHD3	366225.9896	382953.75	400334.2188	315390	210662.5938	181508.0625	218547.7656	245445.7188
A0A287B1T7	Uncharacterized protein	DDAH1	10593.21354	31779.64063	0	0	8351.975586	40483.18359	10922.41797	44349.00391
A0A287B1V1	Uncharacterized protein	ACADSB	5979.150553	10776.40332	0	7161.04834	6386.739746	8445.598633	9347.899414	6540.782227
A0A287B1Z8	Uncharacterized protein	FAM198A	19615.18815	20291.17969	16478.57422	22075.81055	11702.49316	17678.36133	22547.26953	26126.67383
A0A287B205	Uncharacterized protein	LOC110255185	117089.6641	12004.86719	0	339264.125	21431.51953	23232.58398	42465.91016	43394.60938
A0A287B226	Uncharacterized protein	ARL2	41023.83333	42599.87891	40844.02344	39627.59766	45940.76563	45401.21484	43918.91406	29797.12305
A0A287B250	Chloride intracellular channel protein	CLIC1	416709.5417	538046.5625	287706.25	424375.8125	390308	271785.0625	319519.7188	297488.9688
A0A287B272	Uncharacterized protein	TLN2	35359.82682	35011.53906	37641.71875	33426.22266	27481.8457	28657.37305	36329.88281	27005.92969
A0A287B278	Annexin	ANXA4	139281.0313	145791.2656	164465.7031	107586.125	74048.11719	75898.96875	124246.1406	106895.6641
A0A287B2B8	Uncharacterized protein	MXRA7	8466.535482	12530.14355	12869.46289	0	3303.373779	5178.811523	5025.225586	0
A0A287B2M3	40S ribosomal protein SA	RPSA	1514334.292	1095283	1614308.25	1833411.625	1870343.5	1917334.75	1918271.25	1945173.5
A0A287B2T4	Uncharacterized protein	NEK3	0	0	0	0	0	0	0	2332.397217
A0A287B2Z6	Uncharacterized protein	RASSF4	11935.91634	28791.38477	0	7016.364258	3777.302734	2253.768066	4318.70752	1814.957642
A0A287B300	Uncharacterized protein	VPS53	19454.24023	11229.82813	16946.10352	30186.78906	12934.63965	16704.60156	24076.91797	13685.19238
A0A287B311	AP-3 complex subunit beta	AP3B1	90523.17708	75198.29688	86314.28125	110056.9531	96563.05469	114521.5469	113803.0078	111578.1953
A0A287B315	Neprilysin	MME	55252.04167	59000.41406	58342.51563	48413.19531	43787.28906	35894.6875	43817.59375	44221.70313
A0A287B341	Uncharacterized protein	NUDT16	1919.700033	0	0	5759.100098	0	0	0	0
A0A287B356	Eukaryotic translation initiation factor 5A	EIF5A	310806.9271	295495.5938	296089.75	340835.4375	385804.6875	356857.75	416625.3125	381611.7188
A0A287B386	Uncharacterized protein	RPL17-C18orf32	379398.4063	333972.75	416469.9375	387752.5313	655567.6875	618931.875	664110.25	567204.375
A0A287B3A4	Spectrin beta chain	SPTBN2	18984.69271	0	15895.98828	41058.08984	28805.23242	45676.51172	46970.48438	30460.4375
A0A287B3C8	Uncharacterized protein	LAMA1	26669.21745	53716.70703	0	26290.94531	0	15632.50195	21831.05664	27948.83594
A0A287B3E7	Uncharacterized protein	IARS	69365.21224	61630.48828	70176.67969	76288.46875	94169.51563	99251.9375	95483.75	94164.57031
A0A287B3G4	Guanylate kinase	GUK1	9596.143229	0	0	28788.42969	38563.12109	16778.70313	21306.47266	0
A0A287B3H4	Uncharacterized protein	DIS3	18463.14974	0	0	55389.44922	34222.42188	1025504.75	36945.34375	0
A0A287B3J0	Uncharacterized protein	HMBS	2223.402669	0	6670.208008	0	4747.960938	6669.025391	0	9067.341797
A0A287B3K6	Ribosomal protein L19	RPL19	413008.3021	290522.5	520364.4063	428138	715436.375	598920.375	551137.75	574273.125
A0A287B3M2	Uncharacterized protein	DNAJC7	22380.3112	24502.54102	19719.67188	22918.7207	27217.32617	29563.27539	27657.66016	23573.22656
A0A287B3M4	Serine/threonine-protein phosphatase 2A 56 kDa regulatory subunit	PPP2R5E	4543.511719	0	13630.53516	0	0	13819.78906	16509.9707	0
A0A287B3Q5	Uncharacterized protein	NAA20	10048.20736	0	18127.47461	12017.14746	0	14951.22266	0	0
A0A287B3S0	Uncharacterized protein		185432.1094	355441.0938	102609.1953	98246.03906	150094.1563	0	67564.07813	118075.1406
A0A287B3S3	Inter-alpha-trypsin inhibitor heavy chain H1	ITIH1	200395.2839	89977.25	413787.0313	97421.57031	125838.4922	109810.9453	58977.54297	189105.0313
A0A287B3S4	tRNA pseudouridine synthase	PUS1	7600.630859	0	10230.0498	12571.84277	19613.17188	16955.46875	18690.23438	16206.375
A0A287B3S9	Microtubule-associated protein	MAP2	12948.08594	0	0	38844.25781	26507.29297	46421.10938	27956.62891	24448.70703
A0A287B3T2	Ferrochelatase	FECH	85144.92969	79745.39063	107643.3672	68046.03125	69945.60156	71019.32031	95795.10938	22604.5625
A0A287B3U6	Uncharacterized protein		145347.6354	156393.125	125460.5625	154189.2188	153816.7188	112269.8828	144243.0625	105794.4297
A0A287B3V0	Synemin	SYNM	298893.0781	517071.5	144799.75	234807.9844	164816.4531	115363.3672	182779.875	178476.0625
A0A287B3W7	Uncharacterized protein		276971.1719	519067.3125	158649.9375	153196.2656	167759.5469	98624.96875	50462.32422	165985.7188
A0A287B3X9	Uncharacterized protein	SEC24B	11150.86947	0	12690.47949	20762.12891	22764.80664	23178.87891	24329.92188	0
A0A287B3Y2	Non-POU domain containing octamer binding	NONO	116115.5104	140115.6875	93430.03125	114800.8125	130160.625	115727.4063	121395.5391	89522.25781
A0A287B401	Uncharacterized protein	RBM14	94070.35677	104540.4922	99549.54688	78121.03125	79817.15625	70772.27344	89615.91406	74040.5625
A0A287B441	ATP synthase-coupling factor 6, mitochondrial	ATP5PF	185617.4193	163982.4063	280344.6875	112525.1641	167751.9844	120183.5938	129675.8828	177732.7813
A0A287B478	Neutral alpha-glucosidase AB	GANAB	299653.2448	256319.5156	311346.9063	331293.3125	306387.9375	317668.25	373632.3125	317196.9063
A0A287B481	Uncharacterized protein	AOX1	19054.67871	21724.50781	15788.34863	19651.17969	13574.61621	19816.33594	17939.59766	17978.86914
A0A287B4A4	Uncharacterized protein	RAB3GAP2	14630.76172	11550.76074	14756.91309	17584.61133	11395.77441	13834.80566	19643.22656	18064.71289
A0A287B4E6	Translationally-controlled tumor protein	TPT1	256654.0833	239942.5156	253416.0156	276603.7188	371439.0938	346400.0625	272151	279725.625
A0A287B4E8	Uncharacterized protein	FBLN5	243910.7083	208528.0938	354340.9375	168863.0938	136116.3125	74038.97656	59770.46094	121673.9531
A0A287B4F9	Uncharacterized protein		180042.849	234983.5469	0	305145	0	0	322196.375	0
A0A287B4G4	Uncharacterized protein	RAC1	293657.0313	307884.5313	270049.7188	303036.8438	289315.4375	251864.5938	293204.2813	292266.0313
A0A287B4J2	Adenosylhomocysteinase	AHCY	303681.026	329449.4063	244971.3906	336622.2813	278203.5313	274969.5625	281629.4063	276327.9375
A0A287B4M0	Derlin	DERL3	20399.07357	0	31984.53711	29212.68359	52358.52734	43979.80078	44451.21094	44160.83984
A0A287B4N0	Uncharacterized protein	GTF2I	47227.90234	48321.76953	47395.89063	45966.04688	43732.13672	39180.09375	40352.06641	35706.89453
A0A287B4N2	Hematopoietic cell-specific Lyn substrate 1	HCLS1	41415.26563	49240.71875	35018.76563	39986.3125	28997.31641	17456.7207	24227.12109	27028.62891
A0A287B4P8	Uncharacterized protein	PSMC4	85716.1224	87144.61719	95609.75	74394	74177.67188	85084.33594	92511.80469	74282.91406
A0A287B4R3	40S ribosomal protein S17	RPS17	331019.401	261712.1406	337115.4375	394230.625	515129.3125	487405.5	443182.25	440469.875
A0A287B4S7	Gamma-tubulin complex component	TUBGCP2	2227.68693	3598.698486	0	3084.362305	8493.581055	19242.30469	8707.391602	0
A0A287B4T1	NAD-dependent protein deacetylase	SIRT2	4455.520833	0	0	13366.5625	10754.00586	0	12901.34766	0
A0A287B4U1	Rab GDP dissociation inhibitor	GDI1	141898.6302	138203.2656	153078.1719	134414.4531	94633.20313	97904.35156	94860.60156	95453.96875
A0A287B4V4	Uncharacterized protein	ASAP2	6287.548828	6951.624512	4649.858887	7261.163086	0	5648.670898	4999.565918	5553.428711
A0A287B4X2	Uncharacterized protein	NAA15	30800.14583	13652.17969	45425.66406	33322.59375	51360.08203	56644.58984	52881.36719	40069.98438
A0A287B525	Uncharacterized protein	ZC3HAV1	10227.08171	17080.69531	0	13600.5498	22437.68945	0	0	0
A0A287B530	Uncharacterized protein	PEX3	0	0	0	0	0	0	10847.3623	0
A0A287B574	Succinate--CoA ligase [ADP/GDP-forming] subunit alpha, mitochondrial	SUCLG1	239297.2552	227893.4844	258376.8281	231621.4531	259597.375	288959.4375	293032.8438	294019.5
A0A287B5G7	Uncharacterized protein	ASAH1	90568.77604	128861.5313	43376.39844	99468.39844	86515	43772.46875	34475.57813	47636.07813
A0A287B5G9	AP complex subunit beta	AP1B1	158359.2344	154821.7813	138968.9219	181287	149193.9375	151993.3125	151775.8125	146801.0313
A0A287B5M9	Uncharacterized protein	LOC100623720	2039779.583	1548474.5	3428221	1142643.25	1479365.875	856729.4375	752972.5	825692.0625
A0A287B5N7	Tropomyosin alpha-1 chain	TPM1	42594.68229	76452.80469	23483.43164	27847.81055	30866.80859	20632.56641	17402.125	25065.94141
A0A287B5Q1	Uncharacterized protein	FBLN2	106306.2695	100965.6641	164540.4375	53412.70703	95232.21875	58425.23047	36301.10938	67993.66406
A0A287B5Q7	Uncharacterized protein	PSMD8	81211.80729	83504.9375	70492.83594	89637.64844	99821.27344	76657.97656	122339.2891	108179.4609
A0A287B5R1	Uncharacterized protein	SLC12A7	4515.85791	8862.886719	0	4684.687012	7884.677734	0	29417.24023	0
A0A287B5T6	Uncharacterized protein	ARF3	620945.9167	566010.1875	541441.6875	755385.875	563034	623101.625	646534	610129.375
A0A287B5U0	Protein quaking	QKI	8295.775228	9775.889648	5434.652832	9676.783203	5857.352539	0	6553.419434	0
A0A287B5V1	60S ribosomal protein L3	RPL3	436807.4271	350284	451501.7188	508636.5625	715609.9375	802979.625	648695.9375	652491.1875
A0A287B5V2	Uncharacterized protein	JCHAIN	1367088.49	1635471.125	340193.8438	2125600.5	299868.8438	294479.5625	256160.75	685305.25
A0A287B5W2	Uncharacterized protein	LOC100302368	3243682.667	3427958.5	3582809.25	2720280.25	2448803.75	2270718.75	2407151	4080602
A0A287B5Y6	Uncharacterized protein	LBP	316219.3073	301168.25	89422.73438	558066.9375	220143.4688	74512.90625	69789.75	67312.73438
A0A287B5Z8	Uncharacterized protein	NOP10	13615.10026	19469.32813	0	21375.97266	17485.71484	15147.31836	15623.89355	12660.24316
A0A287B600	Synemin	SYNM	25337.80013	49873.50781	0	26139.89258	13652.34375	10490.64746	17642.50586	0
A0A287B635	Uncharacterized protein	EXOC5	15890.27279	17758.43164	16321.89355	13590.49316	16199.08008	0	12477.36133	9384.241211
A0A287B636	Alpha-galactosidase	GLA	26235.10026	42274.82813	0	36430.47266	24707.9668	102245.1328	24703.34766	25150.91016
A0A287B654	Uncharacterized protein	NENF	118254.9271	71661.70313	144796.625	138306.4531	122509.1875	112683.8516	108068.0625	104601.1406
A0A287B691	Uncharacterized protein	TMEM189	0	0	0	0	23534.44141	26813.81641	19092.88086	25560.94531
A0A287B697	Uncharacterized protein	GNAI2	204107.4583	194360.0938	254208.0781	163754.2031	154131.8438	113353.4922	118038.0625	148903.2813
A0A287B6F4	Uncharacterized protein	MYOF	104842.972	0	284995.3125	29533.60352	36672.69922	29343.17188	22697.10156	0
A0A287B6J6	Uncharacterized protein	HSPA4	132845.1849	124771.3359	130964.7656	142799.4531	127837.5703	159749.75	166515.8594	150653.625
A0A287B6K1	Phospholipid-transporting ATPase	ATP11B	48395.2832	82398.77344	30368.42969	32418.64648	45407.70703	38971.65625	37250.97266	0
A0A287B6T0	Uncharacterized protein	STRN	18561.67253	28868.35547	0	26816.66211	20415.62305	0	27796.99414	0
A0A287B6T3	Ubiquinone biosynthesis O-methyltransferase, mitochondrial	FAXC	24770.36458	0	39503.83203	34807.26172	28022.4043	46618.05859	0	33259.61328
A0A287B6T6	Uncharacterized protein	MVK	3494.977214	0	0	10484.93164	34136.47266	0	19823.88477	33586.30859
A0A287B6U5	Vacuolar protein sorting-associated protein 29	VPS29	106526.9193	113334.4531	93140.44531	113105.8594	100454.5859	102799.6484	98044.09375	94706.25
A0A287B700	Uncharacterized protein	PPM1G	38612.71094	41708.42578	36769.46094	37360.24609	44015.00391	37752.08203	36977.58203	31269.33203
A0A287B742	TROVE domain family member 2	TROVE2	60255.56771	81952.20313	42344.16797	56470.33203	44679.25	46035.02344	42017.69531	44290.19141
A0A287B749	Tubulin beta chain	TUBB6	289283.776	351397.5313	294991.9688	221461.8281	217805.1719	188580.9844	196269.5156	185374.4375
A0A287B758	Uncharacterized protein	TMEM87A	34243.51823	0	51336.86719	51393.6875	56102.27344	54812.06641	51125.03516	56843.22656
A0A287B770	Uncharacterized protein	SRSF10	47829.80273	37137.00781	23004.07227	83348.32813	0	72514.66406	69919.51563	0
A0A287B773	Uncharacterized protein	MCCC2	31093.05013	0	65229.79297	28049.35742	25445.38867	37623.08984	37679.61719	33728.64453
A0A287B778	Uncharacterized protein	UBE2O	4362.08431	4491.726563	4504.069824	4090.456543	4530.901367	7675.666992	5932.825684	7899.819336
A0A287B781	Uncharacterized protein	LOC110258364	41845.00651	58370.42188	36192.94141	30971.65625	16639.0957	7746.078613	0	0
A0A287B792	Uncharacterized protein	UAP1	134730.8854	87124.61719	121091.5078	195976.5313	151273.0469	239088.7031	149792.2344	197509.7344
A0A287B793	Uncharacterized protein	FBXL20	4161.323242	0	0	12483.96973	8332.583984	10004.02832	7957.276855	0
A0A287B795	SHOC2, leucine rich repeat scaffold protein	SHOC2	6571.549805	11314.21191	0	8400.4375	8568.619141	8295.214844	9642.473633	10673.85156
A0A287B7A0	Uncharacterized protein	RTRAF	188571.75	174059.4219	186086.5781	205569.25	186432.8906	177302.3438	173879.4375	182032.1719
A0A287B7B9	Beta-2-microglobulin	B2M	292112.8021	350541.2813	0	525797.125	425270.4375	221120.5625	131717.1719	178833.0781
A0A287B7C6	Uncharacterized protein	TRA2B	144355.5859	188547.5156	95001.46094	149517.7813	123814.3281	109348.3281	103037.4844	103548.4766
A0A287B7J3	Uncharacterized protein	BHLHA15	0	0	0	0	29929.41016	33163.23047	48772.80469	44245.95313
A0A287B7K6	Uncharacterized protein	KRT78	5046.54362	7737.16748	0	7402.463379	6783.991699	0	4853.822266	0
A0A287B7K9	Uncharacterized protein	PARVA	79667.70052	100525.7109	71932.63281	66544.75781	53047.38672	38372.67188	49483.78906	48846.01953
A0A287B7R3	Prostaglandin reductase 1	PTGR1	31175.33268	28702.85938	37566.06641	27257.07227	0	9150.0625	0	17275.77539
A0A287B7S7	Acyl-CoA synthetase family member 2	ACSF2	128375.6823	138387.6094	129220.875	117518.5625	161702.9375	146553.1094	151838.7188	126350.3984
A0A287B7V5	Transcobalamin-1	TCN1	109672.5182	198118.1875	0	130899.3672	87058.21094	50181.49609	27978.56445	0
A0A287B820	Quinone oxidoreductase	CRYZ	13624.80664	16409.90234	0	24464.51758	24071.79297	18028.99023	17586.33008	6579.706543
A0A287B836	Uncharacterized protein	LAMP2	94753.10807	150117.1875	47145.55859	86996.57813	57766.6875	36130.85938	36001.87891	40463.48828
A0A287B854	Uncharacterized protein	KRAS	8154.056641	24462.16992	0	0	0	11296.71387	12609.4082	0
A0A287B865	Uncharacterized protein	PADI2	96860.35156	71180.10938	112731.7031	106669.2422	142469	130679.5625	133688.6094	127158.9922
A0A287B8A2	Uncharacterized protein	LOC100520556	2288262.75	92878.55469	6716763	55146.69531	204907.0156	85141.4375	60595.71484	72242.71094
A0A287B8A4	Uncharacterized protein	KBTBD11	31792.04557	29699.23633	36377.98438	29298.91602	29949.27344	25632.92383	34759.35938	27920.41406
A0A287B8B1	Uncharacterized protein	ST13	583586.1563	486841.0313	642163.5625	621753.875	589871.8125	758025.875	788389.75	652173.625
A0A287B8F2	Uncharacterized protein	RPRD1B	35433.88672	38776.60156	30210.95313	37314.10547	28452.69922	28214.16406	30350.25	29003.17188
A0A287B8K2	Uncharacterized protein	NUDT19	4974.234619	0	11554.42188	3368.281982	79822.29688	0	59754.21875	0
A0A287B8K5	Solute carrier family 29 member 1 (Augustine blood group)	SLC29A1	9478.539714	0	0	28435.61914	51232.03125	61117.85547	48535.10938	57298.73438
A0A287B8R2	Uncharacterized protein	NUDC	20583.87109	30353.51563	0	31398.09766	36883.32031	40222.56641	36746.72656	13475.24414
A0A287B8U9	Uncharacterized protein	PPP1R12B	20463.99089	35589.5625	0	25802.41016	18832.80469	0	19084.37891	0
A0A287B8X5	Calcium load-activated calcium channel	TMCO1	14863.38542	0	0	44590.15625	39007.41016	0	49110.68359	59007.86719
A0A287B8Y9	Epsin 2	EPN2	19542.11589	19921.9375	13643.58594	25060.82422	16473.60547	20460.2168	19306.06641	18134.4082
A0A287B8Z2	Fructose-bisphosphate aldolase	ALDOC	181446.9167	194973.1563	175416.6563	173950.9375	121103.625	101224.0703	151911.1875	138243.1719
A0A287B900	Uncharacterized protein	VPS26A	255167.4583	259032.2656	242829.9219	263640.1875	244381.2656	308290.0938	284798.375	344826.625
A0A287B929	60S ribosomal protein L13a	RPL13A	365789.4583	213140.0938	502646.875	381581.4063	749071.6875	359531.1563	335564.4375	399653.625
A0A287B938	Uncharacterized protein	TRMT112	40508.63021	39869.89453	33693.625	47962.37109	35764.24219	30664.19531	43335.16406	15144.61523
A0A287B953	Uncharacterized protein	OCIAD1	5384.577148	0	0	16153.73145	171039.8125	302086.125	216205.4219	21342.06445
A0A287B954	GATA zinc finger domain containing 2B	GATAD2B	4644.527344	13933.58203	0	0	6748.524902	12266.71973	0	9184.072266
A0A287B959	Histone H2A	HIST1H2AC	331732.6927	374653.75	226973.2344	393571.0938	242736.1719	272293.0938	248534.9844	261441.5
A0A287B9B0	Uncharacterized protein	NDUFS7	154200.8958	132768.875	166062.8906	163770.9219	224006.3125	224810.1875	236660.3906	208894.3281
A0A287B9C4	Uncharacterized protein	MRPL4	1370.901693	0	0	4112.705078	4695.36084	0	4547.539063	0
A0A287B9G2	3-hydroxyisobutyryl-CoA hydrolase, mitochondrial	HIBCH	26204.08008	23293.09961	22317.70313	33001.4375	25436.08594	18010.41602	37802.88672	35100.46484
A0A287B9I1	Uncharacterized protein	DCAF8	20750.89323	21666.45898	20727.51172	19858.70898	16056.74219	15039.89063	17963.10156	0
A0A287B9I5	Uncharacterized protein	OPA3	21620.83919	16316.93945	22136.13086	26409.44727	25992.78711	21264.77539	20215.01172	23698.19141
A0A287B9J3	Uncharacterized protein	DST	9320.225423	20697.72656	0	7262.949707	0	0	0	0
A0A287B9L7	Uncharacterized protein	CLPTM1L	11621.69954	0	11555.44043	23309.6582	28849.98438	16825.86719	31023.73242	0
A0A287B9Q1	Uncharacterized protein	HEATR3	1133.125163	0	3399.375488	0	0	4172.692383	4887.468262	0
A0A287B9T5	Uncharacterized protein	CBX3	72692.78516	82954.5625	49144.54297	85979.25	65042.07813	48281.74219	62983.10156	40017.19531
A0A287B9V7	Structural maintenance of chromosomes protein	SMC1A	27577.3278	42728.25781	13083.03809	26920.6875	17367.81641	17023.32422	20661.93555	19100.49219
A0A287B9W3	Uncharacterized protein	DYNC1H1	148408.375	149520.1094	154891.875	140813.1406	167732.1094	142690.5625	169003.5781	143696.6094
A0A287B9Y7	Inosine triphosphate pyrophosphatase	ITPA	50558.48958	55003.76563	36345.375	60326.32813	41222.82031	48840.07422	46361.63281	40862.30078
A0A287BA12	Uncharacterized protein	VPS4B	50681.65885	62881.28906	36751.35938	52412.32813	45653.99609	39789.28516	50165.34766	36926.07422
A0A287BA16	Thyroid hormone receptor interactor 11	TRIP11	7396.484375	0	7034.429688	15155.02344	10862.82031	12526.44727	13637.15332	0
A0A287BA23	Acetyl-coenzyme A synthetase	ACSS1	44577.99609	38601.61719	55663.87891	39468.49219	49625.78516	62337.48438	53456.92188	42497.25391
A0A287BA25	Uncharacterized protein	WASHC5	14306.89714	23297.53711	0	19623.1543	14550.12598	11552.0918	11803.26367	16330.78906
A0A287BA54	SCY1 like pseudokinase 2	SCYL2	27450.98796	45347.29688	15171.75488	21833.91211	19199.50586	22301.5332	20576.48047	16651.36133
A0A287BA78	Uncharacterized protein	CYB5B	134893.5417	83311.57813	218165.9531	103203.0938	155616.7031	75919.60156	128970.2344	73884.67188
A0A287BAB5	Uncharacterized protein		59329.65885	0	106014.0938	71974.88281	37983.03516	105722.4844	82686.59375	209248.4688
A0A287BAK2	Uncharacterized protein	CPQ	19836.81771	42247.53125	0	17262.92188	38651.07422	6525.031738	10262.15137	0
A0A287BAM0	Dystroglycan	DAG1	33348.70833	46620.82813	53425.29688	0	35829.08594	29629.93359	0	28059.95117
A0A287BAM4	Lipase maturation factor	LMF2	13899.21029	0	15736.99609	25960.63477	42521.04297	41537.04688	33436.09766	32817.58203
A0A287BAT2	Uncharacterized protein	USP9X	55747.15495	45781.03906	65298.17969	56162.24609	40405.01172	46453.78516	69323.03906	26765.38281
A0A287BAW0	Uncharacterized protein	NDUFA5	63604.26563	90318.11719	49377.95313	51116.72656	79061.07813	63636.19531	58087.36328	92079.09375
A0A287BAX8	Eukaryotic translation initiation factor 3 subunit J	EIF3J	55881.54557	35449.20703	66253.76563	65941.66406	59157.87109	73256.28906	85734.10938	61166.83594
A0A287BAZ6	Peroxiredoxin 2	PRDX2	4068552.75	4400105.5	4499257.5	3306295.25	2076692.25	4372474	3908221.75	8057724.5
A0A287BAZ8	Uncharacterized protein	AASS	70515.64355	12806.71191	198740.2188	0	22364.68164	37528.78125	37905.99219	0
A0A287BB01	Reticulon	RTN3	147296.6094	109429.75	160374.8906	172085.1875	182068.0625	145210.8125	147243.4844	161197.0625
A0A287BB12	DCN1-like protein	DCUN1D1	27564.69271	29924.43555	23352.84375	29416.79883	23591.30469	27799.89258	24486.19336	25778.19922
A0A287BB33	Syntaxin-binding protein 2	STXBP2	16566.46029	31015.10547	0	18684.27539	0	0	0	12447.7334
A0A287BB44	Uncharacterized protein	MMRN2	7262.237305	8613.904297	0	13172.80762	5648.27002	6779.927246	8177.973145	0
A0A287BB72	Serine/threonine-protein phosphatase 2A 65 kDa regulatory subunit A alpha isoform	PPP2R1A	277821.4635	297775.0938	243931.7031	291757.5938	292556.4375	305940.5625	338465.0313	278290.375
A0A287BB89	Uncharacterized protein	PNPO	20195.65169	28526.36133	0	32060.59375	16453.33203	38473.76953	28214.80078	19992.17969
A0A287BBB4	Ornithine aminotransferase	OAT	79708.57227	28770.06055	141615.8594	68739.79688	116718.9844	153153.3281	124071.5625	163504.25
A0A287BBJ7	Uncharacterized protein	ALDH3A2	164087.8021	219706.6094	73551.3125	199005.4844	138913.6563	102249.2266	128212	146952.375
A0A287BBR8	Uncharacterized protein	HDDC3	2128.574382	0	0	6385.723145	0	3874.784424	19331.64844	0
A0A287BBR9	Uncharacterized protein	PUF60	37960.06901	42118.37891	33114.10156	38647.72656	31476.32227	33066.43359	32037.64648	32641.24219
A0A287BBS6	Catenin delta 1	CTNND1	255562.0052	352174.6875	145912.9531	268598.375	189959.9531	165749.2813	187265.7188	187252.6719
A0A287BBS8	Uncharacterized protein	IDE	10936.06185	15344.67773	0	17463.50781	27340.10938	44786.46094	27566.54297	20320.78906
A0A287BBS9	Uncharacterized protein	GNPNAT1	62380.71354	25229.01563	66200.3125	95712.8125	100079.7734	86651.05469	79261.79688	57339.15234
A0A287BBX3	NAD kinase 2, mitochondrial	NADK2	19269.80046	14613.33594	15763.84668	27432.21875	18303.73047	20583.67969	21288.14063	12232.76074
A0A287BBX9	Craniofacial development protein 1	CFDP1	40361.72917	45071.67578	38915.55859	37097.95313	47349.83203	31397.59766	36703.13672	35876.97266
A0A287BC47	Uncharacterized protein		25348.60938	76045.82813	0	0	0	14253.0957	0	0
A0A287BCD1	Uncharacterized protein	ADRM1	52437.83203	52893.03516	45825.53906	58594.92188	73553.30469	62923.56641	71508.70313	48314.04297
A0A287BCF9	Uncharacterized protein	SIGMAR1	30837.63411	17543.64063	49962.92188	25006.33984	53893.32813	41148.42969	38745.60938	41401.56641
A0A287BCG9	Uncharacterized protein	CALM1	230548.5781	233834.3438	287479.9375	170331.4531	105674.9375	122217.4219	178540.2188	158696.1719
A0A287BCI9	Uncharacterized protein		581853.6667	373656.625	743806.9375	628097.4375	731963.875	0	135542.9375	1084826.75
A0A287BCJ4	Uncharacterized protein	ABI1	47191.01172	53312.25781	42112.94531	46147.83203	39656.04297	40552	46363.16406	49786.78906
A0A287BCJ5	Uncharacterized protein	ESYT2	38640.38021	50949.79688	33760.37109	31210.97266	28458.31836	29850.55859	35013.24219	32804.36328
A0A287BCP8	Uncharacterized protein	WDR7	474.363444	0	0	1423.090332	5070.974121	0	1890.00354	0
A0A287BCQ2	Uncharacterized protein	TMEM238	0	0	0	0	0	23493.65625	22815.49414	20845.48828
A0A287BCW7	Fumarylacetoacetate hydrolase domain containing 1	FAHD1	3930.855794	5405.336426	0	6387.230957	12365.53223	8862.625	5368.755859	5376.031738
A0A287BCX9	Uncharacterized protein	TMED1	8591.966471	0	17102.67383	8673.225586	12693.15332	10353.46973	11612.96973	8969.432617
A0A287BCY0	Uncharacterized protein	SPINT1	15879.8431	17082.58398	8136.054688	22420.89063	12826.50781	7445.945313	8191.506348	0
A0A287BD00	Ras-related protein Rab-1A	RAB1A	91158.78385	73180.34375	101560.9453	98735.0625	125498.1797	136917.1719	144520.5625	137950
A0A287BD47	Uncharacterized protein	MROH1	2590.314941	7770.944824	0	0	7604.953125	6371.10498	5653.43457	6987.260254
A0A287BDI2	Uncharacterized protein	LOC100154047	8589.97526	10155.11035	0	15614.81543	0	4663.69043	0	25217.58398
A0A287BDJ6	Uncharacterized protein	LTBP2	20373.36751	48963.875	0	12156.22754	7313.73291	0	0	0
A0A287BDL1	Uncharacterized protein	DKC1	58448.89453	62596.125	43643.66797	69106.89063	59180.10156	56009.35547	50640	48232.99219
A0A287BDN2	Spectrin beta chain	SPTBN1	301903.9375	329659.5625	307998.8125	268053.4375	224075.0156	203129.9531	204434.9844	250498.8281
A0A287BDR8	Uncharacterized protein	DDRGK1	10579.91764	0	8709.05957	23030.69336	13266.22949	20408.47266	22121.54102	23719.85156
A0A287BDU1	Uncharacterized protein	CAPRIN1	64533.69792	60388.62109	60022.54297	73189.92969	59229.38672	80991.45313	73304.46875	67528.74219
A0A287BDU7	Uncharacterized protein	PZP	194074.7682	118361.9375	332922.5313	130939.8359	130717.875	130363.0078	118535.5625	246089.5156
A0A287BDV7	Guanine nucleotide-binding protein subunit gamma	LOC110255211	13779.8112	0	0	41339.43359	26485.94922	0	24430.39063	18363.81836
A0A287BE21	Uncharacterized protein	BCLAF1	28518.94401	48661.54297	0	36895.28906	40088.45703	34038.57422	46857.73828	0
A0A287BE42	NIMA related kinase 7	NEK7	23229.91992	27086.47266	20363.74805	22239.53906	15927.59766	13427.36035	15785.8291	16498.25586
A0A287BE83	Uncharacterized protein	EPS15	18445.80208	16675.41602	18078.02148	20583.96875	15589.96777	16148.80469	15247.05762	18957.72852
A0A287BE86	Uncharacterized protein		2433.056315	0	0	7299.168945	12767.57227	19183.89453	18795.04492	0
A0A287BEA0	Disintegrin and metalloproteinase domain-containing protein 17	ADAM17	1286.820231	0	3860.460693	0	22170.89258	0	28218.37305	13327.99609
A0A287BEA3	Uncharacterized protein	MYO1E	13903.24023	17515.60742	9872.841797	14321.27148	12267.52344	15970.70508	14854.62305	12244.68555
A0A287BED1	Uncharacterized protein	PFDN1	87987.72135	80148.625	92254.22656	91560.3125	93120.96875	104835.5391	95907.34375	85334.66406
A0A287BED4	Uncharacterized protein	SMARCA2	2176.75651	0	0	6530.269531	1809.368774	2566.308594	5443.53418	932.6165771
A0A287BEH6	Uncharacterized protein	PDLIM7	164126.9115	230579.2813	127468.9375	134332.5156	110707.625	74847.29688	97549.73438	85021.66406
A0A287BEJ3	Uncharacterized protein	FAM129B	112394.2031	123658.9766	63429.50781	150094.125	91285.71094	77584.40625	92604.91406	79444.32031
A0A287BEJ4	Uncharacterized protein	VPS33B	5654.025716	5120.45459	5518.34668	6323.275879	14651.67773	9071.244141	14339.43457	0
A0A287BEK4	Uncharacterized protein	NDUFV3	63988.20573	71109.98438	57961.49609	62893.13672	76269.27344	84267.00781	71093.60938	68806.23438
A0A287BER5	Branched-chain-amino-acid aminotransferase	BCAT2	51238.23307	38779.41797	62568.94922	52366.33203	61670.88281	62782.98828	56563.28906	67998.11719
A0A287BES1	Mitogen-activated protein kinase	MAPK8	188647.0052	353115.0313	120667.0391	92158.94531	173145.8594	47597.63281	135634.75	125631.2734
A0A287BES3	Uncharacterized protein	TMEM33	72624.39974	48949.01172	89045.8125	79878.375	101392.0234	84125.13281	87059.375	66871.69531
A0A287BET5	Uncharacterized protein	ALYREF	56175.86979	54173.61328	47600.18359	66753.8125	59764.72656	55501.11719	57118.47266	51173.75
A0A287BEU1	Transcription factor BTF3	BTF3L4	81665.34635	111605.4609	0	133390.5781	140273.2813	88908.17188	125476.3438	131538.1094
A0A287BEZ5	Uncharacterized protein	ACSS2	260634.6979	165070.2188	384918.5	231915.375	400352.3125	450485.7188	322790.7813	285487.0313
A0A287BF30	Uncharacterized protein	AARSD1	38491.83724	41379.56641	35468.27344	38627.67188	44427.14844	43209.42188	48500.73438	54653.0625
A0A287BF94	Cathepsin B	CTSB	276515.75	387196.625	154606.1563	287744.4688	208395.375	118732.8984	160003.0156	138814.25
A0A287BFB2	Uncharacterized protein	SPRYD7	0	0	0	0	0	0	15947.42773	0
A0A287BFB8	Uncharacterized protein	GLRX3	80613.92188	79506.49219	79216.21875	83119.05469	82945.82813	107525.6797	119584.8281	93227.65625
A0A287BFE6	Uncharacterized protein	RAB35	2319432.583	1906033.25	2622850.25	2429414.25	2653438.75	3245104.75	2889263.25	3374787.25
A0A287BFG6	Uncharacterized protein	SH3GLB1	32536.38542	63353.50781	0	34255.64844	29651.58203	49026.12891	41338.45313	61928.98438
A0A287BFG8	Phosphatidate cytidylyltransferase	CDS2	15902.03646	0	0	47706.10938	28517.63867	47078.375	40613.50781	0
A0A287BFI8	Uncharacterized protein	SLC35A2	21672.50586	23321.66992	0	41695.84766	61915.36328	62367.58594	87609.6875	57791.875
A0A287BFK4	Selenoprotein T	SELENOT	21320.74349	0	0	63962.23047	107627.9688	72503.11719	66636.4375	74841.375
A0A287BFZ3	Wolframin ER transmembrane glycoprotein	WFS1	10512.83789	0	11823.91211	19714.60156	18557.71094	23915.65039	33410.98438	34523.30469
A0A287BG02	LIM and senescent cell antigen-like-containing domain protein	LIMS1	54692.13932	41852.88672	82726.28906	39497.24219	29981.04688	43772.76172	31596.97656	39604.32813
A0A287BG14	Uncharacterized protein	PSMC6	94138.83333	95593.28906	91354.30469	95468.90625	106235.3516	109653.4609	117218.1328	94252.875
A0A287BG16	Uncharacterized protein	B4GALT1	270498.7292	181799.6406	250909.4531	378787.0938	455044.25	431601	357207.6563	363735.9688
A0A287BG18	Uncharacterized protein	SPATA5L1	2883.629069	4365.846191	0	4285.041016	6112.529785	5763.563965	7871.766602	0
A0A287BG27	U1 small nuclear ribonucleoprotein C	SNRPC	53617.66536	57750.55859	49833.26172	53269.17578	46150.57813	34826.47266	42298.125	32222.41211
A0A287BG47	Clathrin light chain	CLTB	152425.8281	228062.9531	102290.375	126924.1563	93380.28125	76991.21875	103969.9609	81542.1875
A0A287BG57	Uncharacterized protein		142604.1224	110649.8984	156138.2656	161024.2031	199228.1563	201825.2969	222607.4375	208318.0156
A0A287BGG6	Uncharacterized protein	STUB1	2335.771322	0	0	7007.313965	0	13608.29297	26119.58984	13542.66016
A0A287BGN0	Cytochrome c oxidase subunit 6A, mitochondrial	COX6A1	68004.02995	59901.17969	97065.64063	47045.26953	54990.92578	116782.0625	60325.38281	172108.4063
A0A287BGN7	Uncharacterized protein	RPS6	593155.4688	429309.7188	721114.4375	629042.25	962317	894111.625	882952.375	925673
A0A287BGQ1	Uncharacterized protein	MFN2	4803.044271	0	0	14409.13281	13132.00293	12058.4082	22630.80859	13512.49609
A0A287BGU0	Nuclear transcription factor Y subunit gamma	NFYC	85895.15234	121287.6875	40143.06641	96254.70313	95649.05469	132334.1094	50673.00781	128301.4922
A0A287BGV1	Uncharacterized protein	LTBP4	8340.541667	25021.625	0	0	16294.48926	15470.94531	13094.51953	19051.46875
A0A287BGW4	Delta-aminolevulinic acid dehydratase	ALAD	43040.17318	44735.13281	44817.08203	39568.30469	27036.57422	36524.26953	30574.35938	52837.11328
A0A287BGW5	Armadillo repeat containing, X-linked 3	ARMCX3	104916.8854	0	0	314750.6563	13415.54492	0	8117.554199	0
A0A287BGY4	Double-strand break repair protein	MRE11	10118.38704	12869.21973	0	17485.94141	9744.425781	10240.32813	11043.07227	6839.125977
A0A287BH14	Uncharacterized protein	EMILIN1	40821.73242	36594.74609	55148.71875	30721.73242	36041.27344	19332.62891	22714.18164	22076.64648
A0A287BH67	Uncharacterized protein	SRSF4	202395.3542	193414.7188	206680.25	207091.0938	154668.5156	194168.3281	150286.3906	184607.9063
A0A287BH90	Uncharacterized protein	C9	111260.1732	118813.4922	152821.2031	62145.82422	103548.6172	112459.6875	94736.125	116700.6875
A0A287BH92	Uncharacterized protein	RPS25	706892.4375	565971.125	753169.3125	801536.875	1018313.063	1182299.625	1094029.75	1114550.25
A0A287BHA3	Uncharacterized protein	RCC1	67877.27344	63809.94531	66232.07813	73589.79688	66066.48438	60775.39844	65515.05469	64312.01953
A0A287BHC3	Uncharacterized protein	GNE	7017.112305	0	7950.885742	13100.45117	33868.44922	25422.59375	37257.57422	14549.22266
A0A287BHC7	Uncharacterized protein	ZNF326	9443.186198	18248.11133	0	10081.44727	12508.86523	11266.75293	10964.43848	15558.44727
A0A287BHC9	Exportin 1	XPO1	32471.46094	37414.03906	30643.74414	29356.59961	31708.81445	29536.65234	29094.54492	29959.92969
A0A287BHE7	40S ribosomal protein S14	RPS14	1311749.25	1105003.5	1187342.25	1642902	1966508.625	2209066	2157399.75	2114902
A0A287BHF6	Uncharacterized protein		34666.68164	22111.42773	30993.19922	50895.41797	42288.72656	41926.61328	38444.97656	49239.82813
A0A287BHL0	Uncharacterized protein	PCBP2	531525.2188	542964.875	485929.9688	565680.8125	565383.125	583179.625	593734.25	483122.75
A0A287BHL2	Phosphoglycolate phosphatase	PGP	38614.55729	36869.21875	37405.83594	41568.61719	47156.65234	56439.84766	54944.32031	48077.98438
A0A287BHL7	Uncharacterized protein	ECM1	166070.2083	147341.5938	84312.15625	266556.875	157594.4531	33794.78125	56321.16406	42501.54297
A0A287BHM1	Tropomyosin alpha-1 chain	TPM1	351674.5104	559353	147468.2188	348202.3125	195070.8438	108459.1953	170061.7969	112194.375
A0A287BHQ2	Uncharacterized protein	HMGB3	68598.60026	93535.61719	48698.96094	63561.22266	32584.37109	38077.75391	59624.03906	0
A0A287BHY5	Uncharacterized protein	KRT2	0	0	0	0	7272.263672	0	10659.76172	21408.73438
A0A287BHZ2	Tubulin gamma chain	TUBG2	35280.6237	40533.82813	42588.26953	22719.77344	79848.09375	38901.60156	28410.33203	46229.10938
A0A287BI63	Uncharacterized protein	RAB6A	142561.3958	119463.4844	169649.8125	138570.8906	147156.0625	174261.9688	152203.5313	165147.8281
A0A287BIA5	Uncharacterized protein		40524.77604	82432.9375	0	39141.39063	24709.84766	35430.16406	31996.81055	27353.67969
A0A287BIE8	Uncharacterized protein	IST1	45182.24219	50065.70313	39969.07422	45511.94922	23083.95508	31380.4707	23516.0957	33256.66016
A0A287BIG4	AP complex subunit sigma	AP2S1	148979.7396	143831.7813	161184.4375	141923	125035.5391	107235.25	117846.1875	145553.875
A0A287BIH0	Uncharacterized protein	LRRC26	0	0	0	0	13522.41113	0	10036.33984	0
A0A287BIL8	Endoplasmic reticulum chaperone BiP	HSPA5	1690429.438	998234.0625	1821405	2251649.25	1920410.75	2263678.25	2392175.75	2425092.75
A0A287BIQ4	Oxysterol-binding protein	OSBPL10	16832.86361	17889.27734	15024.4873	17584.82617	16703.58594	18654.16797	22995.60156	17589.87891
A0A287BIS8	Golgi apparatus membrane protein TVP23 homolog	TVP23B	0	0	0	0	0	0	8383.27832	0
A0A287BIU2	Uncharacterized protein	EFEMP2	41694.38932	28237.63672	58703.12109	38142.41016	47396.58984	0	0	0
A0A287BIV4	Proteasome subunit alpha type	PSMA4	193999.4427	195163.75	188324.1875	198510.3906	171442.3281	206619.5781	200775.9688	228656.7813
A0A287BIV6	Uncharacterized protein	MRPL37	6383.020508	9327.15332	0	9821.908203	12833.34082	18006.59375	12983.85938	14427.42188
A0A287BJ16	Uncharacterized protein	LOC110255463	45132.39909	25238.80664	58072.97656	52085.41406	49893.08594	53555.32813	50656.79297	48044.57031
A0A287BJ19	Uncharacterized protein	WDR5	19875.80273	20911.81641	15765.08008	22950.51172	16762.29492	18360.41992	17727.52344	18037.41016
A0A287BJ88	Transcription factor BTF3	BTF3	48694.01693	54511.24219	36941.92188	54628.88672	58784.61328	74961.48438	81661.50781	70748.57813
A0A287BJI2	Fructose-1,6-bisphosphatase 1	FBP1	26976.5306	16086.74414	23015.12109	41827.72656	37525.69531	19056.75977	42527.42969	40983.88281
A0A287BJK5	Uncharacterized protein	PLPP3	2480.400716	3585.701416	0	3855.500732	0	2538.547119	0	0
A0A287BJR3	Uncharacterized protein	RUFY1	16960.12012	19218.94336	11828.52637	19832.89063	14460.38477	23355.5957	19984.125	15997.91992
A0A287BJS7	Uncharacterized protein	FOLR2	37094.4209	16110.12598	40377.73828	54795.39844	45267.88672	56409.33594	55475.59375	64021.16406
A0A287BK32	Uncharacterized protein	VPS36	8472.154948	0	0	25416.46484	18276.11719	32308.01172	33430.5	38476.50781
A0A287BK75	Uncharacterized protein	MAP2K1	137445.8516	122331.7891	155532.9375	134472.8281	160904.7656	125663.2031	161134.7344	132995.2344
A0A287BK93	Uncharacterized protein	ACSL4	257154.5729	174347.0313	358819.3438	238297.3438	260283.7969	288869.2813	244167.6875	226542.1563
A0A287BKE2	N-myc downstream regulated 1	NDRG1	162223.0677	168749.7969	134279.3906	183640.0156	187626.5	140596.0156	155996.7344	126675.8281
A0A287BKE7	Transcription elongation factor SPT5	SUPT5H	13906.66732	19443.61328	0	22276.38867	22472.95898	22256.80078	21718.85742	0
A0A287BKF7	Histone H3		953121.4375	856184.6875	833115.625	1170064	799513.9375	575723.25	632223.8125	634536.5
A0A287BKG2	Chitinase-3-like protein 1	CHI3L1	203151.7708	276159.375	0	333295.9375	103722.9609	0	0	0
A0A287BKP9	Uncharacterized protein	VWA1	148534.5417	184149.2969	137669.7969	123784.5313	86322.32813	65285.25	78092.42188	75475.41406
A0A287BKR2	Serine hydroxymethyltransferase	SHMT2	95689.21615	49812.21875	129790.8828	107464.5469	131661	148623.2031	160092	126228.6797
A0A287BKT1	Uncharacterized protein	PICK1	8390.441406	0	12832.81543	12338.50879	13977.17383	16295.2002	20053.90039	20580.08398
A0A287BKT3	Uncharacterized protein	PTCD3	0	0	0	0	0	97166.25781	106187.9609	0
A0A287BKT5	Uncharacterized protein	PTBP3	33411.15169	32910.23438	35243.91016	32079.31055	26783.63867	24542.44141	28370.59766	40864.21484
A0A287BKX8	Uncharacterized protein	BAIAP2	20623.74023	13908.35449	12353.80371	35609.0625	35976.19141	48407.3125	47021.94531	52733.90234
A0A287BKZ3	Serine/threonine-protein phosphatase 2A 56 kDa regulatory subunit	PPP2R5C	4710.545898	6660.660156	0	7470.977539	10750.19043	8872.822266	9241.485352	8419.806641
A0A287BL04	Uncharacterized protein	LOC110260348	291457.4688	332871.2188	220497.6563	321003.5313	234913.0156	184907.2813	122957.9375	107599.4141
A0A287BL11	Uncharacterized protein	ITPR3	2196.199219	0	0	6588.597656	4750.927734	0	5280.231445	0
A0A287BL23	Isocitrate dehydrogenase [NADP]	IDH2	334454.7813	278932.25	338885.3125	385546.7813	386875.625	456016.9688	477928.0313	508468.7188
A0A287BL58	Uncharacterized protein	PBXIP1	10639.34212	10835.08105	0	21082.94531	17641.33984	16585.63477	19338.87109	15995.78516
A0A287BL70	Uncharacterized protein		129267.0573	143942.6406	135949.4844	107909.0469	84102.36719	65555.5	94524.82813	75652.88281
A0A287BL80	Mannose-6-phosphate isomerase	MPI	23549.27734	22750.61133	20347.72852	27549.49219	21747.69531	17317.41211	15291.35742	20298.46875
A0A287BLB5	Uncharacterized protein	PCNP	63277.49089	86810.1875	33434.03516	69588.25	45670.64844	62005.65234	60691.55859	55077.63281
A0A287BLC7	Uncharacterized protein	ACSL6	81172.7474	0	201514.9375	42003.30469	174902.5156	165840.4688	142028.4844	143688.8906
A0A287BLD4	Uncharacterized protein	HMGA1	38616.11979	60630.06641	0	55218.29297	83089.67969	66874.89844	73797.59375	53212.15234
A0A287BLH0	Uncharacterized protein	EPB41L4B	5754.447917	4109.589844	6922.5625	6231.191406	11305.33203	8229.450195	5131.23291	6544.786133
A0A287BLJ2	Glutaryl-CoA dehydrogenase, mitochondrial	GCDH	33500.9528	12910.47168	46444.42188	41147.96484	42348.06641	47686.05469	48362.42188	48275.44922
A0A287BLM6	Mitogen-activated protein kinase	MAPK3	104819.6536	117314.8438	97908.77344	99235.34375	90478.4375	98660.4375	96767.65625	99517.53125
A0A287BLN4	Uncharacterized protein	RAB3D	34698.90365	57058.35547	0	47038.35547	23923.14258	40222.06641	24006.10156	59260.48047
A0A287BLN5	Uncharacterized protein	MRPL9	6214.641927	0	0	18643.92578	27424.85742	19127.92773	29613.50391	0
A0A287BLQ0	Uncharacterized protein	FAM49B	38003.75065	49577.04688	29012.45898	35421.74609	28019.02734	22752.6875	32236.07422	25071.90039
A0A287BLT9	Uncharacterized protein	FRMPD3	83630.51302	0	129042.125	121849.4141	25002.67969	0	0	0
A0A287BLU9	Uncharacterized protein	RBPMS	23091.64323	34401.19531	0	34873.73438	21394.84961	0	29026.27734	0
A0A287BLV7	Uncharacterized protein	NDUFS1	142200.5313	132048.5156	142018.2031	152534.875	198131.3906	201831.875	213037.8594	207424.4688
A0A287BLX2	Uncharacterized protein	FOLR1	32785.81771	0	0	98357.45313	77974.17188	0	29550.78516	0
A0A287BLY0	Uncharacterized protein	SF3B2	80658.91406	54341.79688	103973.5156	83661.42969	48790.25391	45026.72656	41333.90625	43200.26953
A0A287BLZ1	Uncharacterized protein	GAK	8428.43099	0	10365.70117	14919.5918	18809.25	16202.2334	17956.39258	0
A0A287BM11	Uncharacterized protein	LOC396684	634479.125	927006.5	783705	192725.875	612688.9375	427999.9688	0	130536.5859
A0A287BM29	Apolipoprotein A-IV	APOA4	67768.19661	39243.71094	108464.3125	55596.56641	26435.4375	88876.91406	33136.88672	79953.25
A0A287BM79	Cold shock domain containing E1	CSDE1	31775.84896	30669.16211	25616.58008	39041.80469	43139.38672	51979.83594	50912.08984	48793.88281
A0A287BM82	Uncharacterized protein	KRT14	105029.2995	212468.25	40850.44141	61769.20703	37126.15234	31033.91406	45212.67578	45489.60547
A0A287BM99	Uncharacterized protein	HOOK2	2968.346883	0	1770.525024	7134.515625	64767.65234	7413.895996	7853.371582	8932.09375
A0A287BMB6	Uncharacterized protein	HNRNPAB	279404.1979	292427.5625	207844.8438	337940.1875	343580.5	340374.1563	348660.0625	292104.4375
A0A287BMC4	Uncharacterized protein	PACS1	20893.92839	0	0	62681.78516	18225.45508	0	19028.14063	0
A0A287BMD2	Uncharacterized protein	YIF1B	0	0	0	0	18301.01563	27490.54883	31985.22461	13953.18359
A0A287BMD4	Uncharacterized protein	POLR2E	17370.48958	21212.81836	0	30898.65039	23571.79492	20867.98047	12901.47656	9931.782227
A0A287BMG2	Uncharacterized protein	TECR	124032.6823	79536.6875	179255.375	113305.9844	165270.4375	152598.2344	125600.5234	136064.7813
A0A287BMH8	Uncharacterized protein	NHP2	68763.08073	64851.76563	48464.74219	92972.73438	50931.51563	69949.85156	49339.15625	35282.67969
A0A287BMN4	Uncharacterized protein	ABHD12	20036.9043	20078.25781	15416.61133	24615.84375	26034.57031	21310.73242	24056.61328	22045.58789
A0A287BMQ4	Uncharacterized protein	ARMH3	0	0	0	0	17618.05859	20533.94727	17925.67188	0
A0A287BMR4	SRP receptor alpha subunit	SRPRA	112345.5247	55020.71484	143722.3438	138293.5156	211551.6094	219866.4531	205252.6719	191725.2188
A0A287BMR7	Uncharacterized protein	AFDN	24191.36393	19314.05859	7122.931641	46137.10156	29812.22852	17538.94336	49361.00781	6106.482422
A0A287BMS5	Cytoplasmic protein	NCK1	6682.933594	0	0	20048.80078	19955.67188	24372.54297	20901.03516	19645.40234
A0A287BMT8	Uncharacterized protein	HSBP1	69085.03776	67308.57031	51907.48047	88039.0625	68631.98438	59007.88281	52051.72266	44447.86719
A0A287BMU4	Protein transport protein Sec61 subunit beta	SEC61B	381251.1667	256575.2188	380801.5938	506376.6875	673488.375	667062.0625	597875.4375	656961
A0A287BMV2	Serine/arginine-rich-splicing factor 1	SRSF1	181414.0469	173606.0313	198404.3125	172231.7969	97964.78125	128779.875	146279.5313	299217.8125
A0A287BMW6	Uncharacterized protein	NDUFB11	186729.9714	110400.8281	333765.6875	116023.3984	169696.0313	192314.6875	188488.4844	207747.9531
A0A287BN06	Uncharacterized protein	PZP	636881.3125	271128.375	1091427.5	548088.0625	444494	325409.6563	326826.7813	927170.125
A0A287BN36	Uncharacterized protein	RAB5C	239520.2344	250579.3281	248880.3906	219100.9844	235983.75	211842.875	199766.7813	204449.4688
A0A287BND4	Uncharacterized protein	TOMM70	38447.39323	33441.125	29069.25	52831.80469	50141.09766	0	38948.67188	0
A0A287BNE4	Uncharacterized protein	UBE2M	93136.89063	81550.83594	92426.25	105433.5859	80583.3125	92679.07813	93930.42969	84502.47656
A0A287BNE9	Uncharacterized protein	TRIM28	162123.8958	206457.6719	143370.6719	136543.3438	107616.1719	156641.5469	135364.4531	204715.5781
A0A287BNF3	Uncharacterized protein	PLAA	16055.77734	23367.63477	0	24799.69727	21208.46875	23218.63086	21533.07031	23161.51563
A0A287BNJ6	Uncharacterized protein	AGO3	0	0	0	0	15988.34375	0	105566.4063	0
A0A287BNK2	Uncharacterized protein	SLA-DQB1	78083.84115	76223.96875	84689.21875	73338.33594	71313.9375	80304.28125	72486.17969	83038.54688
A0A287BNS4	Uncharacterized protein	LOC110259119	2302.969076	0	0	6908.907227	0	4554.76416	6020.644531	3264.83374
A0A287BNS9	Uncharacterized protein		1877930.917	2192420.75	1386466.875	2054905.125	1291150.625	2042125.5	2308387.5	2108237
A0A287BNU5	RAB5B, member RAS oncogene family	RAB5B	62435.27865	100994.7813	0	86311.05469	18033.84961	60606.78906	58499.74609	58214.89063
A0A287BNY2	Uncharacterized protein	SCRN1	22135.40755	37562.07422	0	28844.14844	38867.62109	34572.00781	31908.89844	27885.42773
A0A287BP93	Uncharacterized protein	MRPL57	21212.61198	24122.53125	0	39515.30469	46858.29688	55160.27734	45442.75781	49474.58984
A0A287BPB7	Serine/threonine-protein phosphatase 2A 55 kDa regulatory subunit B	PPP2R2A	47252.21224	46988.59375	53889.44141	40878.60156	41678.60156	46976.46484	51706.85156	46671.40234
A0A287BPC6	Uncharacterized protein	FUS	93573.97005	118419.3125	65107.58984	97195.00781	100587.5391	82176.88281	91517.34375	76463.58594
A0A287BPE4	Uncharacterized protein	TRADD	15916.68587	14927.6377	14274.21875	18548.20117	0	12227.52734	10935.66602	5616.058105
A0A287BPE8	Serum albumin	ALB	417532.375	316349.8438	663740.875	272506.4063	372457.3438	336733.4375	257517	442877.75
A0A287BPF4	Uncharacterized protein	COL6A3	348371.9661	48273.27344	939725.625	57117	39065.66797	92626.99219	79980.21875	20051.74219
A0A287BPI1	Electron transfer flavoprotein-ubiquinone oxidoreductase, mitochondrial	ETFDH	37883.05729	35249.36328	34912.42578	43487.38281	35828.96875	37087.85156	43076.72656	42233.26563
A0A287BPI7	Transforming growth factor beta receptor type 3	TGFBR3	7564.903646	13561.36719	0	9133.34375	15421.51465	18818.00391	22139.60742	20171.52148
A0A287BPP9	Proteasome subunit beta type	PSMB1	164612.901	151126.5469	177124.625	165587.5313	159316.6719	155310.8125	158856.1875	159643.0625
A0A287BPU6	Uncharacterized protein	ADCY3	24091.5638	19053.20508	28971.49414	24249.99219	18689.64844	22931.98828	18754.0625	19023.57617
A0A287BPW4	Uncharacterized protein	VARS	24221.36068	32696.23438	0	39967.84766	43767.58594	42663.83984	90462.64844	37359.04688
A0A287BPW8	Uncharacterized protein	NDUFB4	100694.5	127988.4688	95702.23438	78392.79688	123103.2891	139512.9375	107591.1094	123718.3281
A0A287BQ09	Uncharacterized protein	GTPBP1	10583.00977	0	0	31749.0293	23584.75195	25718.85547	27586.21094	0
A0A287BQ14	Uncharacterized protein	PDAP1	65937.8151	71337.61719	0	126475.8281	66470.00781	90722.875	87982.98438	78480.65625
A0A287BQ35	Uncharacterized protein	FUCA1	69158.3099	121314.625	86160.30469	0	62207.77344	34550.15625	55305.64063	65234.3125
A0A287BQ49	Uncharacterized protein	RTN4IP1	5083.124674	0	0	15249.37402	0	18170.91211	18793.92578	25985.38672
A0A287BQ74	Uncharacterized protein	TXNRD2	20610.89258	18507.14844	23792.67773	19532.85156	24768.89453	26867.25977	23327.77148	36690.86328
A0A287BQE3	Signal peptidase complex subunit 3	SPCS3	172669.1458	89314.78125	246845.1094	181847.5469	260850.2656	214696.4531	240937.4375	239599.9688
A0A287BQE7	Programmed cell death 4	PDCD4	304552.4714	399634.2188	124595.9453	389427.25	201404.7031	100666.0703	90455.77344	111724.4063
A0A287BQG2	Uncharacterized protein	CNPY4	3705.472982	0	0	11116.41895	13109.65332	5205.876953	15499.69141	0
A0A287BQH1	Uncharacterized protein	VPS52	5908.007813	0	0	17724.02344	13781.93066	27307.4668	21265.47461	27584.27148
A0A287BQH4	Uncharacterized protein	IDS	9884.528646	29653.58594	0	0	0	0	0	0
A0A287BQI0	Uncharacterized protein	CTNNBL1	18064.28581	20494.51172	18992.51172	14705.83398	20804.25	18247.37305	21123.76172	0
A0A287BQM2	Uncharacterized protein	DNM2	22061.53125	0	66184.59375	0	0	88605.07813	42602.9375	58835.07031
A0A287BQM5	Piezo-type mechanosensitive ion channel component	PIEZO1	2706.641276	0	0	8119.923828	5777.619141	6409.369629	10064.00879	0
A0A287BQP1	Uncharacterized protein	RBM25	11796.99154	19232.87305	0	16158.10156	17512.13477	20195.06055	19068.24609	0
A0A287BQP4	40S ribosomal protein S20	RPS20	443859.3125	378737.9688	433819.5	519020.4688	643889.75	628165.3125	675137.75	633881.25
A0A287BQQ3	Uncharacterized protein	ADD3	46431.27083	43035.60547	56184.37109	40073.83594	60498.05859	35651.75781	29596.99609	29406.23242
A0A287BQT2	Uncharacterized protein	ACO1	182960.1302	196900.3125	219533.8438	132446.2344	154097.0938	163006.2188	225813.4844	140619.4063
A0A287BQT5	MICOS complex subunit MIC10	MINOS1	0	0	0	0	35429.81641	47288.83984	53867.30859	0
A0A287BQU0	Uncharacterized protein	CSTF3	15819.69206	16511.88281	12857.10352	18090.08984	16146.91211	13940.81348	15154.26855	13402.23145
A0A287BQU4	Uncharacterized protein	ARFGAP3	83646.16667	62929.97656	96374.70313	91633.82031	92734.39063	138763.4063	141020.4219	141764.5156
A0A287BQU7	Small nuclear ribonucleoprotein Sm D2	SNRPD2	144589.3073	136838.625	153211.4219	143717.875	134098.5469	111028.7188	125027.3438	102448.0313
A0A287BQU9	Uncharacterized protein		2378135.542	2077223.875	1926327.5	3130855.25	2393506.5	3256385	3004510.25	3181321
A0A287BQW1	Methionine aminopeptidase	METAP1	11435.89095	0	18727.48047	15580.19238	24065.78125	26351.34766	24626.60352	19398.73242
A0A287BQW3	Uncharacterized protein	H1F0	504207.3021	609432.125	364075.3438	539114.4375	319238.25	320274.0938	362343.2813	369203.125
A0A287BR32	Eukaryotic translation initiation factor 3 subunit H	EIF3H	47517.45182	44541.20313	43276.35938	54734.79297	53552.62109	57519.19531	54184.89453	54528.28516
A0A287BR43	Protein XRP2	RP2	4264.300781	0	0	12792.90234	12156.71191	9475.855469	9853.307617	11859.68359
A0A287BR84	Dolichyl-diphosphooligosaccharide--protein glycosyltransferase subunit 1	RPN1	959269.6458	585949.1875	1164710	1127149.75	1437403.875	1313021.125	1390384.625	1454237.75
A0A287BRD8	BCL2 associated athanogene 5	BAG5	4681.704427	0	0	14045.11328	9948.495117	12153.28223	8078.905273	3688.888916
A0A287BRF1	Uncharacterized protein	LOC110258309	131704.8854	102876.6563	209465.5313	82772.46875	135842.9844	148868.7188	100793.9688	144713.375
A0A287BRP6	Uncharacterized protein	ERLIN2	86916.86719	85608.15625	88986.03906	86156.40625	90785.67188	87884.95313	103236.0625	76957.67188
A0A287BRQ6	V-type proton ATPase subunit G	ATP6V1G3	9372.727214	0	0	28118.18164	35321.28516	0	0	0
A0A287BRT7	Signal peptidase complex catalytic subunit SEC11	SEC11A	97600.02344	84248.58594	97345.32813	111206.1563	115001.25	126508.1953	129228.8125	125449.7578
A0A287BRU6	Tyrosine-protein kinase	CSK	15123.13298	4306.663574	3255.555664	37807.17969	10922.52539	77189.79688	57641.50781	0
A0A287BS07	Calcium activated nucleotidase 1	CANT1	7910.909017	5516.898438	7343.973145	10871.85547	9676.870117	0	10989.06152	0
A0A287BS08	Uncharacterized protein	SUOX	37456.8431	30077.23242	40636.05469	41657.24219	31581.87305	40276	63804.59375	56433.3125
A0A287BS11	Uncharacterized protein	DECR2	15444.54102	0	13966.01953	32367.60352	22503.72266	0	31846.92578	12013.50684
A0A287BS35	Uncharacterized protein	CMAS	22649.07552	37820.93359	0	30126.29297	16043.35742	26373.32422	19102.74805	0
A0A287BS79	Uncharacterized protein		19272.91602	0	18888.0918	38930.65625	38634.17188	43176.31641	24996.38477	28919.54297
A0A287BSA7	Uncharacterized protein	COPZ2	22337.20898	38048.54688	0	28963.08008	26299.00195	24970.52148	32311.62695	0
A0A287BSA8	Ribosomal protein	RPL10A	489131.5625	388477	547374.875	531542.8125	679256.25	842830.75	772681.75	774345.125
A0A287BSC3	Alkaline phosphatase	ALPL	20006.71354	24777.5625	0	35242.57813	59879.13281	30936.18359	32006.80273	27142.59766
A0A287BSC9	Transmembrane 9 superfamily member	TM9SF4	120342.4375	85102.40625	166266.2813	109658.625	103304.4297	95309.49219	119370.7188	109628.2188
A0A287BSF2	RNA-binding protein 8A	RBM8A	78462.5026	84958.50781	66902.76563	83526.23438	152259.5156	107187.9063	152904.5625	144066.6563
A0A287BSJ6	Uncharacterized protein	RANBP2	22458.44987	29179.65039	0	38195.69922	30547.86914	27688.02734	27760.66406	25150.28711
A0A287BSL7	Uncharacterized protein	UBE2V1	420111.4688	402072.7813	420931.25	437330.375	382583.8438	462819.5	467627.1563	489257.3438
A0A287BSP1	Uncharacterized protein	MYO5A	6627.102865	0	0	19881.30859	10496.97363	49033.76563	51523.28516	49547.5625
A0A287BSQ1	Uncharacterized protein	DRG2	21967.92904	14611.9541	15357.91895	35933.91406	11241.20508	18515.12305	22409.34766	11597.07813
A0A287BSQ4	Uncharacterized protein	LAD1	34674.90495	57909.8125	0	46114.90234	28769.07813	43494.09766	20850.98438	0
A0A287BST7	Uncharacterized protein	THEM6	2621.448242	0	7864.344727	0	0	4340.816895	0	0
A0A287BT60	Uncharacterized protein	COG8	5879.007813	0	0	17637.02344	12240.58594	16229.98828	63384.42969	6565.907227
A0A287BT76	Uncharacterized protein	EFL1	25728.9694	11058.24219	42773.09375	23355.57227	19864.25	31338.44922	23281.05859	14988.96875
A0A287BT95	Carbonyl reductase [NADPH] 2	CBR2	58863.98307	52487.10938	83888.14063	40216.69922	20265.23047	16936.85742	0	44033.50781
A0A287BTB8	Uncharacterized protein	COX7A2L	18653.66081	22267.86133	0	33693.12109	29666.9043	38508.26563	46005.89063	41259.02344
A0A287BTC2	DNA-(apurinic or apyrimidinic site) lyase	APEX1	103766.3594	122506.5078	82315.14063	106477.4297	103805.4688	68935.39063	75594.20313	71428.13281
A0A287BTG0	Metaxin-1	MTX1	25622.67188	0	0	76868.01563	33551.23828	24655.78906	26001.7207	0
A0A287BTI4	Uncharacterized protein	GOLGA3	0	0	0	0	0	9856.019531	11252.97852	0
A0A287BTI7	RAB, member of RAS oncogene family like 3	RABL3	176720.2188	373803.75	0	156356.9063	316276.625	284664.9063	0	304866.5313
A0A287BTJ4	Uncharacterized protein	PXN	52704.01172	71320.45313	43700.54297	43091.03906	39295.15234	28628.55078	39443.63281	34571.49609
A0A288CFT0	Triosephosphate isomerase	TPI1	946628.8125	1013368.063	820694.125	1005824.25	653732.9375	592155.125	707427.8125	651206.9375
A0A288CFV0	Uncharacterized protein	SRSF6	85197.71875	99616.25781	71507.92969	84468.96875	88061.49219	91547.97656	99520.45313	78807.4375
A0A288CFV5	Serotransferrin	TF	264310.0625	221863.75	571066.4375	0	0	0	0	0
A0A288CFV7	Tubulin alpha chain	LOC100510930	34116.6224	0	102349.8672	0	0	0	83395.78906	0
A0A288CFW1	Uncharacterized protein	PGRMC2	99555.66927	93336.46875	121904.6641	83425.875	91716.34375	84248.44531	90094.80469	79054.26563
A0A288CFW7	Uncharacterized protein	ZBP1	42445.17969	0	0	127335.5391	97491.34375	68036.73438	46313.63281	82351.71875
A0A288CG47	Uncharacterized protein	PSMD4	58482.26563	66488.17969	55598.73828	53359.87891	59183.51563	63073.61328	70111.13281	57933.72266
A0A288CG62	Uncharacterized protein	SLC35A3	1619.511882	0	0	4858.535645	4096.57959	5109.176758	8541.341797	0
A0A2C9F331	Myosin light polypeptide 6	MYL6	4846664.417	7101246	3120753.25	4317994	3255073.75	2452908.25	3434849.25	2928812.75
A0A2C9F343	Lysozyme	LYZ	32211.11068	57058.48047	0	39574.85156	21337.18359	0	40386.00391	0
A0A2C9F345	U1 small nuclear ribonucleoprotein A	SNRPA	77337.49479	87935.04688	44478.53125	99598.90625	163023.2031	133890.7344	153407.4375	316044.9688
A0A2C9F352	Dehydrogenase/reductase SDR family member 4	DHRS4	287978.776	187167.7656	316428.1875	360340.375	265884.375	377922	398165.4375	389101.75
A0A2C9F356	Haptoglobin	HP	4894225.667	5279888	4724248	4678541	5983274.5	3132205	3900970.75	5223345
A0A2C9F363	ADP-ribosylation factor 6	ARF6	59577.61198	63445.98047	46626.38672	68660.46875	57621.54688	49127.57422	55339.59375	44741.35938
A0A2C9F365	Osteoclast-stimulating factor 1	OSTF1	22799.19336	26587.05469	17041.74219	24768.7832	21763.94727	23501.36328	21880.53711	23913.79688
A0A2C9F366	Heat shock protein beta-1	HSPB1	1664411.75	2118482.75	1478343.625	1396408.875	802022.375	635707.5	796159.4375	638618.25
A0A2C9F376	Beta-casein	CSN2	24020.61458	44581.10547	27480.73828	0	63825.44141	0	0	0
A0A2C9F385	Epoxide hydrolase	EPHX1	36670.33984	29926.40234	46463.89063	33620.72656	25932.09375	20995.49805	14449.1084	23807.54688
A0A2C9F386	COP9 signalosome complex subunit 4	COPS4	34843.15365	53553.11719	0	50976.34375	44546.5625	46718.48047	50022.38281	44433.21875
A0A2C9F391	Major prion protein	PRNP	51316.22526	98454.625	0	55494.05078	54855.14063	35891.69531	40678.94922	47319.36719
A0A2C9F392	Propionyl-CoA carboxylase beta chain, mitochondrial	PCCB	373471.0443	469572.625	43149.44531	607691.0625	283593.9063	307726.125	259113.0938	255267.7188
A0A2C9F397	Triokinase/FMN cyclase	TKFC	110759.151	108953.6328	105778.1406	117545.6797	107090.6641	123407.125	141117.3438	141283.5156
A0A2C9F3A3	ATP synthase subunit O, mitochondrial	ATP5PO	362885.8021	286807.4688	377155.9375	424694	418670.125	541639.875	508756.2188	491327.4688
A0A2C9F3A4	UMP-CMP kinase	CMPK1	348671.5938	274884.8125	297607.6563	473522.3125	341002.6875	424194.2188	435738.0313	408984.7188
A0A2C9F3A8	Calponin	CNN1	2396752.333	4297795.5	1054367.5	1838094	1692428.625	1000086.938	1395739.75	1166441.875
A0A2C9F3C0	Beta-glucuronidase	GUSB	56165.79395	121192.125	11924.21777	35381.03906	75958.14063	21105.46875	24495.30664	87506.67188
A0A2C9F3D6	Interleukin-18	IL18	21443.35742	28800.9082	0	35529.16406	22087.51367	0	0	0
A0A2C9F3E7	Succinate dehydrogenase cytochrome b560 subunit, mitochondrial	SDHC	55509.00391	44883.89844	61901.52734	59741.58594	59985.72656	70225.4375	65589.64063	59536.78125
A0A2C9F3G1	Interferon-related developmental regulator 1	IFRD1	110700.2083	132719.0781	108526.2031	90855.34375	97483.29688	65104.33984	50449.32031	73346.98438
A0A2C9F3G4	Signal transducer and activator of transcription	STAT3	109909.1745	106172.9453	91651.6875	131902.8906	152551.3906	70268.03906	78661.92188	77557.92969
A0A2Z2YIZ1	Truncated von Willebrand factor	VWF	17891.58333	31051.7793	0	22622.9707	0	23090.82617	23162.86719	25947.98438
A0A2Z2YPW6	von Willebrand factor	VWF	81687.36458	74595.50781	112102.7422	58363.84375	34968.24219	38864.3125	65023.06641	129299.8516
A0EPJ2	NADH-ubiquinone oxidoreductase chain 3	ND3	19063.24154	11512.79102	20225.10742	25451.82617	48486.61719	47574.54688	35145.625	31221.15039
A0PA00	C1 inhibitor	C1-INH	94179.67057	90541.69531	136720.3438	55276.97266	63988.19922	79895.07031	78714.51563	78570.29688
A0PA01	Serine protease inhibitor 9	PI-9	47235.1875	61767.03906	30678.16016	49260.36328	35508.26563	26572.47461	25138.6543	29085.18359
A0PFK5	Capping protein (Actin filament) muscle Z-line, alpha 1	CP	463395.3021	492801.9375	443863.25	453520.7188	421289.0625	419517.8438	462112.8125	457163.6875
A0PFK6	F-actin capping protein subunit alpha 2	CP	184951.625	226895.0156	161506.9063	166452.9531	142243	149490.7188	164588.5	158023.375
A0SEH0	Complement component C6		12930.68424	8354.880859	30437.17188	0	20673.93164	23454.97266	16640.33984	27487.42773
A0SEH1	Complement component C8A		39183.31055	26667.74805	69834.70313	21047.48047	37363.46484	21618.77344	15704.2002	0
A1X898	Procollagen-proline 2-oxoglutarate-4-dioxygenase	P4HA1	5112.69987	0	0	15338.09961	12584.17285	16324.65039	13400.62109	16266.9043
A1XQR7	MICOS complex subunit MIC13	MIC13	66251.28516	56072.94141	69035.00781	73645.90625	97340.02344	94882.26563	70328.77344	129354.5859
A1XQR9	Small nuclear ribonucleoprotein E	SNRPE	398781.5	538969.3125	368515.3125	288859.875	266400.9375	429151.2813	385587.9375	406692.25
A1XQS3	Mitochondrial NDUFA4	NDUFA4	396087.4271	302505.9063	356769.5625	528986.8125	518203.625	568470.125	575088.8125	526245.1875
A1XQS7	MCEE	MCEE	11844.29948	0	0	35532.89844	23036.83789	19395.67969	31966.61328	0
A1XQT2	Cytochrome c oxidase subunit 6C	COX6C	115392.7865	92373.38281	106424.4141	147380.5625	170575.5469	147426.3281	178514.9531	177870.5625
A1XQU1	Proteasome subunit beta type-7	PSMB7	65810.26302	79175.09375	52052.4375	66203.25781	72616.78125	68997.84375	57085.875	67297.48438
A1XQU5	60S ribosomal protein L27	RPL27	776270.2917	608499.25	820803.375	899508.25	1172446	1156056.875	1194230.125	1170163.125
A1XQV6	COX7A2	COX7A2	261418.2292	176890.4688	308674.9375	298689.2813	360601.6563	374447.8438	317454.5938	368576.8125
A1YIZ1	Selenide, water dikinase 2	SEPHS2	5321.983073	0	0	15965.94922	10154.28125	11797.34961	0	9285.462891
A1Z623	Selenoprotein F	SELENOF	46243.90885	37122.50391	55882.69141	45726.53125	52747.66406	53595.76563	51178.26563	54725.90625
A2IBS6	Sara2 protein		2603.675293	0	0	7811.025879	22485.61133	17868.62891	39873.26563	20797.87305
A2RQD8	Alpha v integrin subunit variant	ITGAV	43149.08464	54398.11719	35109.11719	39940.01953	28452.58203	44763.44531	28474.99023	31798.44922
A2SW51	Monocyte differentiation antigen CD14	CD14	141955.0755	136194.4688	79327.53906	210343.2188	88832.65625	39961.14453	48566.92578	68485.6875
A2SZV5	Tax1 binding protein 3 (Fragment)		61104.88867	93395.17188	21670.47852	68249.01563	35033.69141	19179.39648	22815.91406	20360.14258
A2TEQ2	Poliovirus receptor related 2	prr2	22963.97721	38757.24219	0	30134.68945	20461.97266	27134.85742	31552.39844	23357.96875
A2TLM1	Ribose-5-phosphate isomerase	RPIA	87092.52344	80612.07031	68674.55469	111990.9453	30368.33984	61863.58203	58667.96484	73231.36719
A3EX84	Galectin	LGALS3	56706.95703	67474.28906	74397.82813	28248.75391	40018.74609	24791.12891	25074.33984	28381.52148
A3RGC1	Vitamin D3 receptor	VDR	5224.80013	0	0	15674.40039	14765.59082	12155.28711	0	0
A4Z6H1	Adenylosuccinate synthetase isozyme 2	ADSS	62585.3776	51040.70313	58331.54688	78383.88281	57426.9375	59211.32813	58283.21484	51762.625
A5A755	Guanine nucleotide-binding protein (Fragment)	GNAQ	73930.1875	106952.9922	59784.60156	55052.96875	76268.76563	48734.42969	32526.28906	58741.24609
A5A757	Inhibitor of kappa light chain gene enhancer in B cells, kinase beta	IKBKB	5892.714844	8605.171875	3794.879395	5278.093262	0	3274.85376	5883.5625	0
A5A758	Keratin 1 (Fragment)	KRT1	67050.72331	34741.42578	137531.1406	28879.60352	48946.99219	53196.55469	66997.03125	139747.6875
A5A761	Sideroflexin-1	SFXN1	101361.5938	73106.53906	104982.9063	125995.3359	130111.375	152983.4219	141080.75	131517.0313
A5A768	Adaptor-related protein complex 3, delta-1 subunit (Fragment)	AP3D1	47142.53776	51926.47656	41584.00781	47917.12891	59595.27344	75793.90625	66205.09375	65267.96094
A5A779	Geranylgeranyl transferase type-2 subunit alpha	RABGGTA	22745.56966	14413.80859	35428.60547	18394.29492	19609.06445	22386.31055	15293.51074	22388.57422
A5A785	Osteopetrosis-associated transmembrane protein 1 (Fragment)	GL	4891.419434	6664.493652	0	8009.764648	6917.071289	0	9479.1875	0
A5A789	ATPase, Cu(2+)-transporting, beta polypeptide (Fragment)	ATP7B	29900.26302	0	89700.78906	0	79756.96094	49458.375	63115.21875	0
A5A8V8	U6 snRNA-associated Sm-like protein LSm2	LSM2	79268.46615	87598.60938	51675.52344	98531.26563	58972.17578	60682.70703	56533.82813	64837.375
A5A8V9	Valyl-tRNA synthetase 2	VARS2	128878.8958	115531.1875	128003.6875	143101.8125	154478.6719	143150.9063	159456.3594	147458.4688
A5A8W8	Complement component 4A	C4A	243929.0677	225344.2813	266213.5313	240229.3906	246691.3906	202139.6719	138596.9688	187522.375
A5A8Y7	1-acyl-sn-glycerol-3-phosphate acyltransferase	AGPAT1	63876.98047	0	129518.6563	62112.28516	63779.78906	76199.59375	74985.125	64012.52734
A5D9J3	Transporter 1, ATP-binding cassette, sub-family B (MDR/TAP)	TAP1	38855.25195	39285.10547	27267.22461	50013.42578	54859.34375	43255.00781	24578.05469	53481.6875
A5D9J4	Proteasome subunit beta type	PSMB8	73224.09766	73143.25781	63489.57422	83039.46094	96742.90625	74703.71094	60797.23047	59678.53906
A5D9J7	Transporter 2, ATP-binding cassette, sub-family B (MDR/TAP)	TAP2	4777.629557	0	0	14332.88867	16093.94336	14650.65723	0	11902.05469
A5D9N3	Allograft inflammatory factor 1	AIF1	6288.27653	11069.79883	0	7795.030762	9417.841797	16154.65625	8833.001953	0
A5D9P2	Solute carrier family 39 (Zinc transporter), member 7	SLC39A7	9194.407878	16065.43066	0	11517.79297	12148.49121	13921.33691	10008.19043	15512.71777
A5GFN6	mRNA export factor	RAE1	25951.96875	28321.43164	22909.23828	26625.23633	24138.03516	27255.10547	22203.81641	18334.35938
A5GFQ5	Protein canopy homolog 3	CNPY3	0	0	0	0	34149.90234	45948.09375	42414.16406	0
A5GFQ9	Serine/threonine-protein phosphatase 2A 56 kDa regulatory subunit	PPP2R5D	18021.66797	24928.12109	13228.29688	15908.58594	16892.18359	16952.85938	21460.26172	16760.80273
A5GFS1	Phospholipid-transporting ATPase	ATP9A	23967.13704	31547.70703	15059.64941	25294.05469	17919.21094	23161.08398	24903.75391	29061.7832
A5GFS8	Vesicle-associated membrane protein-associated protein B	VAPB	190990.2031	135943.625	212204.7813	224822.2031	217032.8906	270599.9063	284363.1563	227971.4375
A5GFS9	Syntaxin 16	STX16	13145.26237	17355.01367	10830.08301	11250.69043	13718.8418	11773.66016	14904.07324	11112.42871
A5GFU0	GNAS complex locus	GNAS	259602.1927	267529.6875	282024.125	229252.7656	203748.8438	168075.4375	177629.3594	192188.4531
A5GFW3	Cleavage stimulation factor, 3 pre-RNA, subunit 1, 50kDa	CSTF1	7881.345052	15258.17773	0	8385.857422	15557.5752	8207.157227	6851.71582	16041.11523
A5GFX4	ATP synthase, H+ transporting, mitochondrial F1 complex, epsilon subunit	ATP5E	222526.9115	187328.8594	232803.7813	247448.0938	242898.4844	278164.8438	276631.125	260164.0469
A5GFX6	Tubulin beta chain	TUBB1	14063.66797	0	42191.00391	0	0	21124.72656	22692.07227	62550.42578
A5GFX7	Cathepsin Z	CTSZ	105592.5833	143376.9375	53503.50781	119897.3047	113726.3906	83570.76563	119819.4766	52147.9375
A5GFY8	D-3-phosphoglycerate dehydrogenase	PHGDH	51656.40885	39423.22656	74150.07031	41395.92969	41950.1875	43431.01563	63842.87891	51127.53906
A5GFZ5	Dolichol-phosphate mannosyltransferase subunit 1	DPM1	28308.27799	21719.07031	26495.24805	36710.51563	41227.93359	42458.47656	37893.4375	37418.75
A5GZW8	Succinate dehydrogenase [ubiquinone] cytochrome b small subunit, mitochondrial	SDHD	54701.26432	44494.38281	58797.40625	60812.00391	70410.27344	69382.57813	64061.83594	66080.92969
A5PEZ4	Superkiller viralicidic activity 2-like (S. cerevisiae)	SKIV2L	19383.10872	17006.33789	20936.53125	20206.45703	19092.13086	19685.35156	20170.60352	27739.19922
A5PF00	B-factor, properdin	BF	207447.9245	162933.5	346291.1875	113119.0859	188892.7656	164239.5469	140858.9688	212492
A5PF10	Sialidase-1	NEU1	14514.66341	21405.96484	0	22138.02539	27766.61523	40840.07031	9688.996094	0
A5Z1X3	Myostatin	MSTN	238231.1719	530028.125	32168.15625	152497.2344	167306.4063	52619.80469	28581.97461	24309.21094
A5Z221	Acetyl-CoA carboxylase alpha (Fragment)	ACACA	117594.9141	12025.17578	304693.625	36065.94141	277973.8125	537654.6875	384188.875	449611.9688
A6M928	Eukaryotic translation initiation factor 4A isoform 1	EIF4A1	363743.0104	332390.0313	362341.4063	396497.5938	554746.8125	506849.8125	475578.5	397712.0313
A6M930	Eukaryotic translation initiation factor 4A isoform 2	EIF4A2	970322.9792	929232.6875	1029110.375	952625.875	1139057	1322873.75	1104731.625	1265033.375
A6M931	Eukaryotic initiation factor 4A-III	EIF4A3	100597.3958	108588.8984	77519.49219	115683.7969	103685.5313	98052.73438	95638.28125	106850.1406
A6N8P5	Endothelial differentiation related factor 1	MBF1	64623.41146	60723.78906	63843.53906	69302.90625	88612.25781	104595.4844	108422.9922	100112.25
A7E1T9	Proliferation-related Ki-67 antigen	MKI67	9556.026693	0	15061.7168	13606.36328	15439.48828	25123.35352	23381.51172	21744.5332
A7J0B0	Acyl-coenzyme A oxidase	ACOX1	37585.79297	44292.92969	16754.10938	51710.33984	22342.83398	21341.87305	23034.71094	39467.29297
A7UIU7	ATP-citrate synthase	ACL	0	0	0	0	7286.150879	13640.48145	6746.648438	14108.37988
A7VK00	Interferon-induced GTP-binding protein Mx2	MX2	79583.08464	28487.61719	55115.85547	155145.7813	168186.4375	101908.6719	10839.9043	68324.13281
A7VK01	Mx1 protein	Mx1	21765.51367	7692.892578	24449.27344	33154.375	109031.3438	67719.20313	0	42650.07031
A7WK50	Insulin-regulated aminopeptidase	IRAP	105358.013	67995.875	91069.03906	157009.125	149744.6563	211404.625	152131.7969	180570.4531
A7WLH8	Small ubiquitin-related modifier 1	SUMO1	49351.01237	46085.53906	30807.32617	71160.17188	45706.35156	39097.72266	43078.46094	48290.21875
A7WLI1	Tetraspanin	CD81	114108.1797	108777.6484	166254.8438	67292.04688	105328.2734	72640.28906	59190.78906	72709.75
A7XP09	MHC class II antigen	SLA-DRB1	202693.7943	294045.0938	241228.5625	72807.72656	185608.4531	145940.5469	125050.3906	187981.2969
A7XXV9	NAD-dependent protein deacylase sirtuin-5, mitochondrial	SIRT5	3853.891927	0	0	11561.67578	13425.16406	19531.06836	27635.31445	14428.26563
A7YX24	Gamma-synuclein	SNCG	53442.90234	59191.41016	101137.2969	0	0	58624.76563	43301.88281	92549.5625
A8HR17	Pre-B-cell colony-enhancing factor variant 2	PBEF1	107000.7428	31144.75977	110017.9844	179839.4844	99232.29688	190812.2344	197372.4531	200869.3438
A8U4R4	Transketolase	tkt	1144594.667	897385.875	1103000.125	1433398	1190187.375	1356720.25	1038840.375	1251950.25
A9LFQ5	Cytochrome c oxidase subunit 2	COX2	225738.5313	195904.8906	212169.5781	269141.125	326667.2813	354981.25	449898	385713.5
A9X3T3	Peroxisomal D3,D2-enoyl-CoA isomerase	PECI	22451.13086	18851.625	14216.68164	34285.08594	22275.47656	17155.81055	22058.64063	22186.26953
A9X6R4	Integrin beta		13537.23828	0	0	40611.71484	0	40062.73828	27821.56836	0
A9YTX9	Interferon regulatory factor 3	IRF3	24551.28581	23654.54492	23702.85938	26296.45313	20211.96289	0	20263.39258	0
B0FWK4	Signal peptidase complex subunit 1	SPCS1	57240.19531	40955.92188	69976.42969	60788.23438	105425.6953	61797.29688	80141.52344	64468.13672
B0LXK8	Hypoxanthine phosphoribosyltransferase	HPRT1	83207.77083	93331.73438	79657.03906	76634.53906	55429.90234	67220.09375	69494.3125	79389.64063
B0LXP3	NF-kappaB transcription factor p65 subunit	RELA	16179.07943	12557.61328	0	35979.625	32937.71094	30894.89453	31783.31055	14257.88477
B0LY44	Ornithine aminotransferase		80876.70182	0	179901.4375	62728.66797	75651.5	121940.5469	107029.4844	0
B1A3A0	Beta-enolase 3 transcript variant 1	ENO3	1569452.458	2228005.5	1230671.125	1249680.75	1165808.5	1102258.75	370420.8125	1974836.375
B1A8Z3	Alpha-1,4 glucan phosphorylase		66677.58073	78127.29688	58797.38281	63108.0625	47864.89453	46758.69141	48298.30859	62220.55078
B1A9M5	MHC class II antigen	SLA-DQB1	0	0	0	0	0	0	34333.6875	0
B1NI70	Adenylate kinase 4, mitochondrial	AK3L1	8852.414551	4253.579102	17279.92188	5023.742676	4722.667969	2825.403809	7661.76416	6834.726074
B1PEY3	Histone H2A	H2A.Z	320044.2083	373415.8125	200852.0938	385864.7188	225169.3438	231207.0156	220454.8281	247351.3438
B1PK11	Branched chain keto acid dehydrogenase E1 beta polypeptide		13228.2194	0	20505.76172	19178.89648	20610.01953	21854.6582	21246.67969	23524.56836
B1Q039	CRYAB	CRYAB	167121.3672	247645.3438	102960.2109	150758.5469	72999.11719	52221.77344	36830.64063	66704.80469
B1Q0K1	Tubulin polymerization promoting protein p25 alpha	TPPP	22668.99023	41732.61719	0	26274.35352	27595.36914	4298.335938	0	0
B2CCY7	Nuclear matrix protein 200	nmp-200	46456.93359	54261.3125	27986.39844	57123.08984	43849.19922	44007.03125	40961.61719	38862.05469
B2CZR7	CFL2b variant 1	CFL2b	30087.9668	39047.58594	30956.07617	20260.23828	22102.99805	0	11710.66992	11828.04102
B2D1T2	Cathepsin H	CTSH	50831.85059	85653.53906	11881.36816	54960.64453	50017.95313	4347.152832	45156.83203	35760.71484
B2D2K7	Solute carrier family 3 member 2 (Fragment)	SLC3A2	28647.66602	16550.39844	42052.69141	27339.9082	41909.74609	53971.20313	73455.84375	49249.74219
B2DD01	Retinoic acid induced 14	RAI14	12969.92708	23281.89453	0	15627.88672	0	9823.165039	13687.89063	0
B2MUB6	Small calcium-binding mitochondrial carrier 1	SCAMC-1	29958.96549	29465.94531	37050.64453	23360.30664	17198.00781	12563.29199	20354.84375	17224.78711
B2ZF47	Mitochondrial aldehyde dehydrogenase 2	ALDH2	206408.151	199030.5781	162127.5938	258066.2813	142527.5625	149942.0781	155426.8438	160800.3594
B2ZI35	F11 receptor	F11R	56237.16146	62042.5	45078.39063	61590.59375	32401.45898	28805.09766	42524.03516	39023.09766
B3FVQ2	CD209	CD209	83954.92318	63959.18359	154421.5625	33484.02344	77693.48438	85081.01563	101283.4297	76780.16406
B3LDT0	Cathepsin F (Fragment)	CTSF	15979.00098	35442.28906	0	12494.71387	16958.67969	0	0	0
B3SP85	Gamma-interferon-inducible-lysosomal thiol reductase	IFI30	70800.51563	77632.07031	80307.42969	54462.04688	59632.98828	8422.316406	42273.9375	0
B3VMQ9	Adenylosuccinate lyase	ADSL	5357.545898	0	0	16072.6377	17087.85156	17628.79102	30936.52344	22851.34375
B3VMR0	5-aminoimidazole-4-carboxamide ribonucleotide formyltransferase/IMP cyclohydrolase	purH	62123.57422	60295.16016	63814.12891	62261.43359	74213.92969	68270.94531	83964.71094	70308.38281
B4F449	Complement factor D preproprotein (Fragment)	CFD	73786.76563	85152.33594	41773.13281	94434.82813	36632.30469	30367.93555	24730.99414	21885.48242
B4YYE0	Cadherin 5		33442.92969	40057.32422	26739.47656	33531.98828	25816.31641	20138.89258	23708.15625	23561.41992
B5APU3	Actin-related protein 2-like protein	ACTR2	135757.2839	158658.3438	112000.3359	136613.1719	121869.6875	99716.82031	107672.1406	109093.4531
B5APU4	Actin-related protein 3-like protein		274295.2396	317414.3438	228150.6563	277320.7188	240206.4688	181458.1094	205782.5625	197450.4375
B5APU6	Actin-related protein 2/3 complex subunit	ARPC1B	123954.388	154802.2188	87923.92188	129137.0234	80396.65625	73261.77344	98034.92969	98987.84375
B5APV0	Actin-related protein 2/3 complex subunit 5	ARPC5	182127.6771	221052.9844	138180.7656	187149.2813	138300.5	124769.1797	143729.9531	154392
B5APV1	Actin-related protein 2/3 complex subunit 5	ARPC5L	105517.7005	97302.65625	103793.7813	115456.6641	99296.05469	114602.7734	113383.0313	120204.1406
B5KLC3	Alpha S1 casein	CSN1S1	45303086	60806788	8380146	66722324	62968536	27194622	14926313	29379200
B5L0Y2	Calpastatin	CAST	6740.909505	0	0	20222.72852	52603.08594	65133.79688	136990.6563	0
B5L2K0	MHC class II antigen (Fragment)	SLA-DQA	17361.10938	0	52083.32813	0	56950.19531	0	0	44852.10156
B6CVD6	Thioredoxin domain-containing 4	TXNDC4	150955.5156	113919.9688	145922.8594	193023.7188	152283.1094	164413.125	203490.7188	169370.5781
B6CVD7	ERO1-like protein alpha	ERO1A	110364.9271	68024.0625	129440.0625	133630.6563	146938.6719	139503.25	118379.1797	202060.0625
B6CVL5	High mobility group AT-hook 1 transcript variant 2	HMGA1	18897.80794	27660.97266	0	29032.45117	33238.78516	33399.85156	28850.13477	33743.39063
B6DZ39	APPL2	appl2	59767.25521	64581.98828	48444.87109	66274.90625	44063.41797	47473.58203	60326.77734	54121.12891
B6E241	Growth factor receptor bound protein 2	GRB2	61965.74609	68258.3125	55581.00391	62057.92188	47776.9375	51535.74609	59930.80469	58848.78516
B6E5P8	Solute carrier family 2 member 3 (Fragment)	Slc2a3	0	0	0	0	0	0	0	19048.35352
B6EAV3	Vacuolar protein sorting 26-like protein B	VP26B	35866.8125	37218.3125	36817.57031	33564.55469	29668.13867	25242.42578	22321.67383	25501.06641
B6EAV5	Na(+)/H(+) exchange regulatory cofactor NHE-RF	SLC9A3R2	0	0	0	0	13759.8457	0	0	0
B6ICV1	Tripartite motif-containing protein 26	TRIM26	21519.44987	34638.86719	0	29919.48242	12782.68359	57090.8125	14600.44727	0
B6ICW6	MHC class I antigen	SLA-2	54934.04557	58479.10547	106323.0313	0	56458.76172	0	0	64430.37891
B6V6V4	Solute carrier family 30 member 7	slc30A7	28778.96029	27108.90234	28143.2207	31084.75781	37230.90625	39385.83594	38909.5625	44847.60938
B6V8C7	Ribosomal protein S16		766451.0417	615279.625	823371.75	860701.75	1030507.563	1089938.375	935809.3125	1016331.25
B6V8C8	40S ribosomal protein S3a	RPS3A	749110.1667	0	1112100.875	1135229.625	36521.40625	1591910.625	1556127.125	1495741.375
B7TJ03	Ribosomal protein L26-like 1	RPL26L1	719956.5	574527.375	792941.25	792400.875	1024554.875	1127653	1073054.625	1138119.75
B7U6F4	Serine/threonine protein kinase MST4	STK26	13349.5612	0	0	40048.68359	0	41883.5625	21492.41016	0
B8XSJ0	Acylglycerol kinase	AGK	9304.30957	0	14004.63379	13908.29492	46379.53516	25434.07617	46114.18359	33361.15625
B8XSJ7	Mitogen-activated protein kinase-activated protein kinase 3	MAPKAPK3	8507.190755	11306.55078	2228.141602	11986.87988	6924.208496	9290.816406	10103.30273	9597.625977
B8XSK0	Copine I	CPNE1	33311.69661	42446.48438	36094.14453	21394.46094	27497.44531	25223.38867	27540.55664	24898.26367
B8XSK5	Glycerol kinase	GK	63089.8724	28640.09375	76377.25	84252.27344	78372.75	85107.64063	89987.83594	96614.96875
B8XTR4	1-acylglycerol-3-phosphate O-acyltransferase 6	AGPAT6	14073.86589	7899.335938	15722.55078	18599.71094	22930.74609	30579.31836	30414.10547	37981.9375
B8XX90	Stimulator of interferon genes protein	TMEM173	80258.71615	13654.04688	105538.6641	121583.4375	164982.3125	116764.0938	154903.5781	164478.625
B8Y648	Ubiquitin-conjugating enzyme E2L 3	UBE2L3	179152.4948	169984.9375	185203.7344	182268.8125	175962.9531	162989.0938	204073.875	184026.2031
B8Y649	TP53RK binding protein	TPRKB	16379.64811	16078.12012	11926.78516	21134.03906	11543.88574	21624.19336	15957.05273	14851.7832
B8Y651	NADH dehydrogenase [ubiquinone] 1 beta subcomplex subunit 8, mitochondrial	NDUFB8	46755.22526	39848.1875	58555.16016	41862.32813	79990.21875	77567.25781	86932.29688	69779.625
B9P414	Serum amyloid A protein (Fragment)		1688813.51	1691815.25	230075.7813	3144549.5	2268637.5	1404474.75	1280192.25	1209355.375
B9TSQ8	Casein kinase II subunit beta	CSNK2B	42792.77734	48241.16406	29982.27344	50154.89453	44354.9375	37528.13281	39899.53516	36693.61719
B9V4F0	ADP-ribosylation factor 5	ARF5	270591.0677	192818.8594	356645.9375	262308.4063	294323.7188	187068.5	180585.2188	169689.625
B9VVN4	Fc gamma receptor II		266287.4766	671723.9375	44819.94531	82318.54688	124379.3984	42904.24219	99578.96094	43061.52344
C0LZL0	Fascin	FSCN1	106850.5286	127483.7813	103615.8672	89451.9375	87053.49219	64390.17188	59043.42578	55269.47656
C0MHR2	Clathrin heavy chain	CLTC	1010931.604	925230.5625	927664.375	1179899.875	1039865.438	1242643.75	1165864.125	1169505.75
C3RZ98	Protein arginine N-methyltransferase 5	PRMT5	65065.1862	74477.54688	58306.27734	62411.73438	72625.14844	71791.5	72196.50781	76271.8125
C3S7K4	Calcium-binding protein A12		78045.22656	103162.6719	41423.99219	89549.01563	84278.65625	33951.07031	37986.60547	121290.0156
C3S7K5	Protein S100	S100A8	27832.44466	31771.47852	28173.24219	23552.61328	18014.30273	12853.40527	14291.35059	19611.83984
C3S7K6	Calcium-binding protein A9	S100A9	81779.61458	106237.6641	62221.50781	76879.67188	56246.59766	49319.76953	53911.38672	76326.10938
C3UP60	MAL2 proteolipid protein	MAL2	123213.7526	131049.0234	93575.21875	145017.0156	69628.91406	59703.28906	86740.92188	93513.42188
C3VML0	Claudin	CLDN4	164843.1354	120409.6563	146917.0156	227202.7344	109049.0547	0	84096.65625	106217.3984
C3VPJ5	Claudin	CLDN3	99263.11068	61922.87891	87306.53125	148559.9219	142999.6094	163985.1406	163900.75	153376.0938
C3VVV8	Prothymosin alpha	PTMA	224287.0885	258889.7656	158560.625	255410.875	211442.2344	220007.25	243946.9063	162417.4375
C3W8F2	Perilipin	M6PRBP1	125038.6276	112651.8438	68973.58594	193490.4531	176901.6875	253916.0781	245956.8125	196688.5625
C4PK53	Selenoprotein M	Selm	85029.05599	37833.83203	143425.1406	73828.19531	99979.63281	134264.7031	161226.3281	136330.875
C5H0C6	Ubiquitin thioesterase	OTUB1	53567.37598	79037.96094	14898.4248	66765.74219	56509.29688	51374.5625	55166.82031	55119.41797
C6K7H9	Importin subunit alpha		1472.409505	0	0	4417.228516	7420.166504	9781.332031	8484.336914	4811.92334
C6K7I1	Importin subunit alpha	KPNA3	18710.21419	28930.30469	27200.33789	0	0	22653.72266	22909.25391	31831.83789
C7C1J2	Lipocalin 2 (Fragment)	LCN2	237782.5104	375886.5	0	337461.0313	157280.8906	0	24685.60156	96632.27344
C7EXL4	Toll-like receptor 2		63635.11133	102252.4063	27369.34961	61283.57813	89945.64063	64662.28516	49654.03516	44464.87109
C8C420	Solute carrier family 25 member 3	SLC25A3	810740.0208	657696.375	1041630.875	732892.8125	1113724.875	951077.5	1027026.563	944621.75
C9VZF4	Survival motor neuron domain-containing protein 1	SMNDC1	0	0	0	0	4240.437012	10891.61133	12831.74609	0
[truncated: 1,754 more rows]
