# Supplementary material for: Mammary tissue proteomics in a pig model indicates that dietary valine supplementation increases milk fat content via increased de novo synthesis of fatty acid
Source: Food Sci Nutr. 2021 Sep 16;9(11):6213–23. doi: 10.1002/fsn3.2574 (PMC8565212; doi:10.1002/fsn3.2574)
Supplement: Supplementary file 2 — Table S2 [file FSN3-9-6213-s002.xls]

Protein	Description	Gene	HV_3_1	HV_3_2	HV_3_3	HV_3_4	LV_3_1	LV_3_2	LV_3_3	LV_3_4	HV3.vs.LV3 FC	HV3.vs.LV3 P-value	HV3.vs.LV3 log2FC	HV3.vs.LV3 UP.DOWN	GO_NUM	GO_Description	KEGG_Description	KEGG_EC	KEGG_ko	COG_Function_Description	COG_Function_Class	COG_Class_Description
A0A075B7I5	Uncharacterized protein		41815.81641	36806.79688	28346.96094	44881.15625	79725.54818	100096.3906	91907.24219	47173.01172	0.47616709436555	0.0316973352054741	-1.07046016860064	down	1	Molecular Function:protein binding (GO:0005515)	--	--	--	--	--	--
A0A075B7J0	Uncharacterized protein		176700.3438	107725.2813	65794.30469	327509.5625	403032.8125	462408.0625	401978.5	344711.875	0.42039349605685	0.0197465958358914	-1.25018774547098	down	1	Molecular Function:protein binding (GO:0005515)	--	--	--	--	--	--
A0A076JA52	NADH-ubiquinone oxidoreductase chain 1	ND1	28219.82227	27293.94531	20420.97266	0	8491.53125	9968.756836	15505.83691	0	2.23560209617501	0.0132451240310267	1.16066343283292	up	2	Cellular Component:membrane (GO:0016020),Biological Process:oxidation-reduction process (GO:0055114)	NADH-ubiquinone oxidoreductase chain 1	1.6.5.3	ko00190 Oxidative phosphorylation ko01100 Metabolic pathways ko04723 Retrograde endocannabinoid signaling ko05012 Parkinson's disease	NADH:ubiquinone oxidoreductase subunit 1 (chain H)	C	Energy production and conversion ;
A0A1L1YNR3	Fatty acid synthase (Fragment)	FASN	4502835	3708211.75	4030561.75	2843020.25	900994.5104	177925.7813	2049750.625	475307.125	4.18554957201808	0.00193957875925213	2.06541706429781	up	4	Biological Process:biosynthetic process (GO:0009058),Molecular Function:oxidoreductase activity (GO:0016491),Molecular Function:phosphopantetheine binding (GO:0031177),Biological Process:oxidation-reduction process (GO:0055114)	fatty acid synthase, animal type	2.3.1.85	ko00061 Fatty acid biosynthesis ko01100 Metabolic pathways ko01212 Fatty acid metabolism ko04152 AMPK signaling pathway ko04910 Insulin signaling pathway	Acyl transferase domain in polyketide synthase (PKS) enzymes	Q	Secondary metabolites biosynthesis, transport and catabolism ;
A0A286ZJ45	Uncharacterized protein	EFEMP1	94972.96875	21627.47852	56229.15625	16787.05859	107229.3646	99769.17969	149453.375	72465.53906	0.44208194005307	0.048531706321959	-1.17761429642001	down	5	Molecular Function:epidermal growth factor-activated receptor activity (GO:0005006),Molecular Function:calcium ion binding (GO:0005509),Molecular Function:protein binding (GO:0005515),Biological Process:epidermal growth factor receptor signaling pathway (GO:0007173),Cellular Component:extracellular matrix (GO:0031012)	EGF-containing fibulin-like extracellular matrix protein 1	--	--	--	--	--
A0A286ZLP5	Uncharacterized protein	METTL9	171640.1406	0	129799.8359	0	397668.9167	598529.5	0	594477.25	0.284256542182509	0.0216744750320827	-1.81473454166905	down	--	--	--	--	--	Ubiquinone/menaquinone biosynthesis C-methylase UbiE	H	Coenzyme transport and metabolism ;
A0A286ZLY2	Uncharacterized protein	LCLAT1	37361.33984	31128.84375	31271.76563	24583.40625	9950.329427	0	13597.56348	16253.4248	2.34311379560426	0.00269195036574158	1.22842702179272	up	1	Biological Process:metabolic process (GO:0008152)	--	--	ko00561 Glycerolipid metabolism ko00564 Glycerophospholipid metabolism ko01100 Metabolic pathways	1-acyl-sn-glycerol-3-phosphate acyltransferase	I	Lipid transport and metabolism ;
A0A286ZND1	Uncharacterized protein	ARRB1	10948.86719	7748.322266	8880.931641	0	20924.37174	29379.02344	16986.69531	16407.39648	0.439330133561994	0.0246373068010661	-1.18662263791173	down	1	Biological Process:signal transduction (GO:0007165)	beta-arrestin	--	ko04010 MAPK signaling pathway ko04062 Chemokine signaling pathway ko04144 Endocytosis ko04340 Hedgehog signaling pathway ko04740 Olfactory transduction ko04926 Relaxin signaling pathway ko05032 Morphine addiction	--	--	--
A0A286ZNU3	Uncharacterized protein	CTSV	16859.75977	5993.949219	12373.40527	0	36240.66016	64597.85938	0	44124.12109	0.243008226850068	0.0366021225863702	-2.04092293893742	down	2	Biological Process:proteolysis (GO:0006508),Molecular Function:cysteine-type peptidase activity (GO:0008234)	cathepsin L	3.4.22.15	ko04140 Autophagy - animal ko04142 Lysosome ko04145 Phagosome ko04210 Apoptosis ko04612 Antigen processing and presentation ko05205 Proteoglycans in cancer ko05323 Rheumatoid arthritis ko05418 Fluid shear stress and atherosclerosis	Cysteine protease, C1A family	O	Posttranslational modification, protein turnover, chaperones ;
A0A286ZR70	Tenascin	TNC	37712.26563	19568.21875	28751.75781	31840.91602	88100.03646	90634.73438	129036.5313	44628.84375	0.334486689590627	0.0393753270562785	-1.57997929282082	down	4	Molecular Function:protein binding (GO:0005515),Biological Process:cell adhesion (GO:0007155),Cellular Component:extracellular matrix (GO:0031012),Biological Process:regulation of cell proliferation (GO:0042127)	tenascin	--	ko04151 PI3K-Akt signaling pathway ko04510 Focal adhesion ko04512 ECM-receptor interaction ko05165 Human papillomavirus infection ko05206 MicroRNAs in cancer	Phage-related protein, tail component	X	Mobilome: prophages, transposons;
A0A286ZRI5	Galectin	LGALS1	2342429.25	1306612.625	1598433.5	1586687.625	4117050.75	4558056.5	5202211	2590884.75	0.414991423168636	0.0163025892156224	-1.26884657500597	down	1	Molecular Function:carbohydrate binding (GO:0030246)	galectin-1	--	--	--	--	--
A0A286ZRZ8	Uncharacterized protein	CGNL1	4610.473145	3456.987549	6228.131836	4763.575684	8975.693359	14672.99609	0	12254.08398	0.398141279775169	0.0369754999673594	-1.32864763531568	down	2	Molecular Function:motor activity (GO:0003774),Cellular Component:myosin complex (GO:0016459)	cingulin-like protein 1	--	ko04530 Tight junction	--	--	--
A0A286ZT74	Uncharacterized protein	NAA25	19823.81445	24475.25391	22516.11719	18401.12891	10611.88346	9778.316406	11855.18652	10202.14746	2.0075680902727	0.00245368921080206	1.00544892016244	up	1	Molecular Function:protein binding (GO:0005515)	N-terminal acetyltransferase B complex non-catalytic subunit	--	--	--	--	--
A0A286ZUQ1	Uncharacterized protein	ITPR1	16806.79297	17014.38672	14267.09766	23736.5918	34847.67188	58642.53125	0	45900.48438	0.386458039807253	0.0439974396321476	-1.37161631475599	down	9	Molecular Function:ion channel activity (GO:0005216),Molecular Function:inositol 1,4,5-trisphosphate-sensitive calcium-release channel activity (GO:0005220),Molecular Function:calcium channel activity (GO:0005262),Cellular Component:endoplasmic reticulum (GO:0005783),Biological Process:ion transport (GO:0006811),Biological Process:calcium ion transport (GO:0006816),Cellular Component:membrane (GO…	inositol 1,4,5-triphosphate receptor type 1	--	ko04020 Calcium signaling pathway ko04022 cGMP-PKG signaling pathway ko04070 Phosphatidylinositol signaling system ko04114 Oocyte meiosis ko04140 Autophagy - animal ko04210 Apoptosis ko04218 Cellular senescence ko04270 Vascular smooth muscle contraction ko04371 Apelin signaling pathway ko04540 Gap junction ko04611 Platelet activation ko04621 NOD-like receptor signaling pathway ko04713 Circadian e…	--	--	--
A0A286ZV82	Uncharacterized protein		31559.21484	36115.91797	14241.83203	17662.5293	75022.54167	113227.1641	63456.00781	48384.45313	0.331831913160391	0.0293789772526671	-1.5914754540902	down	2	Biological Process:metabolic process (GO:0008152),Molecular Function:methyltransferase activity (GO:0008168)	--	--	--	Ubiquinone/menaquinone biosynthesis C-methylase UbiE	H	Coenzyme transport and metabolism ;
A0A287A3E7	Transferrin receptor protein 1	TFRC	103545.9609	145474.25	105923.3672	98737.72656	54240.83659	22635.0918	101292.2813	38795.13672	2.09105045698673	0.0314374858278202	1.0642278745369	up	5	Molecular Function:transferrin receptor activity (GO:0004998),Cellular Component:plasma membrane (GO:0005886),Biological Process:cellular iron ion homeostasis (GO:0006879),Biological Process:receptor-mediated endocytosis (GO:0006898),Biological Process:transferrin transport (GO:0033572)	transferrin receptor	--	ko04066 HIF-1 signaling pathway ko04144 Endocytosis ko04145 Phagosome ko04216 Ferroptosis ko04640 Hematopoietic cell lineage	Zn-dependent amino- or carboxypeptidase, M28 family	O	Posttranslational modification, protein turnover, chaperones ;
A0A287A3J8	Uncharacterized protein	RASA1	71552.85938	19537.43359	14436.9873	64348.32813	120045.5521	177851.8906	80738.16406	101546.6016	0.353773224918491	0.026288427099444	-1.49910323210222	down	5	Molecular Function:GTPase activator activity (GO:0005096),Molecular Function:protein binding (GO:0005515),Biological Process:regulation of GTPase activity (GO:0043087),Biological Process:positive regulation of GTPase activity (GO:0043547),Biological Process:negative regulation of Ras protein signal transduction (GO:0046580)	Ras GTPase-activating protein 1	--	ko04010 MAPK signaling pathway ko04014 Ras signaling pathway ko04360 Axon guidance	--	--	--
A0A287A8T9	Uncharacterized protein		35320.14453	148727.6563	113887.8672	31413.24023	477018.6667	640699	544794.1875	245562.8125	0.172607977039812	0.01349065917747	-2.53442895499481	down	--	--	immunoglobulin heavy chain	--	ko04020 Calcium signaling pathway ko04064 NF-kappa B signaling pathway ko04072 Phospholipase D signaling pathway ko04145 Phagosome ko04151 PI3K-Akt signaling pathway ko04640 Hematopoietic cell lineage ko04650 Natural killer cell mediated cytotoxicity ko04662 B cell receptor signaling pathway ko04664 Fc epsilon RI signaling pathway ko04666 Fc gamma R-mediated phagocytosis ko04672 Intestinal immune…	--	--	--
A0A287AA42	Uncharacterized protein		297982.2813	148984.5469	307758.3125	305538.5	714440.875	1015726.188	592136.875	535459.5625	0.371011681167631	0.0189265613685229	-1.43046348459839	down	1	Molecular Function:protein binding (GO:0005515)	--	--	--	--	--	--
A0A287AAM4	BRO1 domain and CAAX motif containing	BROX	10328.24121	10082.37012	11006.88086	7900.429688	20180.0957	28599.49023	13529.64063	18411.15625	0.487087901584247	0.0427877874366824	-1.03774594529795	down	--	--	--	--	--	--	--	--
A0A287AB49	Diphosphomevalonate decarboxylase	MVD	131639.0938	151912.7188	104659.1953	126985.8203	45817.29688	49459.48438	0	87992.40625	2.10836107476559	0.0159114227620067	1.07612196193011	up	1	Molecular Function:ATP binding (GO:0005524)	--	--	--	Mevalonate pyrophosphate decarboxylase	I	Lipid transport and metabolism ;
A0A287AB52	Microfibril associated protein 4	MFAP4	68949.89063	34044.25391	25056.08008	44486.67969	142384.7786	110591.4063	225207.1563	91355.77344	0.30294127282032	0.038066905370739	-1.72288995010878	down	--	--	--	--	--	--	--	--
A0A287ACK3	Uncharacterized protein	DAB2	154219.7188	145550.6563	121630.2969	105583.0781	55750.91927	37172.56641	70393.5	59686.69141	2.3631168641552	0.00210884204826857	1.24069097724582	up	1	Molecular Function:protein binding (GO:0005515)	disabled homolog 2	--	ko04144 Endocytosis	--	--	--
A0A287ACN7	Focadhesin	FOCAD	17093.62891	13762.07422	20982.51953	0	4852.118815	0	2809.573242	11746.7832	2.67090649695955	0.0370924070389249	1.41732947101834	up	--	--	--	--	--	--	--	--
A0A287ADU8	Uncharacterized protein	CLPX	17122.7207	19516.53125	18967.49805	17777.06836	8470.344238	8299.667969	7540.466309	9570.898438	2.16590425057493	1.20900305448013e-05	1.1149694662731	up	3	Molecular Function:ATP binding (GO:0005524),Biological Process:protein folding (GO:0006457),Molecular Function:unfolded protein binding (GO:0051082)	ATP-dependent Clp protease ATP-binding subunit ClpX	--		ATP-dependent protease Clp, ATPase subunit	O	Posttranslational modification, protein turnover, chaperones ;
A0A287AEH1	Uncharacterized protein	LAMA5	33880.38672	0	31806.67578	8852.302734	54837.08333	62200.74219	67683.76563	34626.74219	0.453095853516003	0.0431442243802605	-1.14211180672702	down	6	Molecular Function:receptor binding (GO:0005102),Molecular Function:protein binding (GO:0005515),Biological Process:cell adhesion (GO:0007155),Biological Process:regulation of cell adhesion (GO:0030155),Biological Process:regulation of cell migration (GO:0030334),Biological Process:regulation of embryonic development (GO:0045995)	laminin, alpha 3/5	--	ko01100 Metabolic pathways ko04151 PI3K-Akt signaling pathway ko04510 Focal adhesion ko04512 ECM-receptor interaction ko05145 Toxoplasmosis ko05146 Amoebiasis ko05165 Human papillomavirus infection ko05200 Pathways in cancer ko05222 Small cell lung cancer	Uncharacterized membrane protein YhgE, phage infection protein (PIP) family	S	Function unknown ;
A0A287AHC1	Uncharacterized protein		525888.25	333612.3125	233227.3594	304627.0625	1148610.042	1553795	1221716.875	670318.25	0.304140424863215	0.0167716081740525	-1.71719050977922	down	1	Molecular Function:protein binding (GO:0005515)	--	--	--	--	--	--
A0A287AHI7	Uncharacterized protein	ADIPOQ	190507.7656	165247.3906	224606.8438	256106.0156	484584.4063	557760.375	472719.5313	423273.3125	0.43153886338911	0.000318829998860436	-1.21243760386323	down	--	--	adiponectin	--	ko03320 PPAR signaling pathway ko04152 AMPK signaling pathway ko04211 Longevity regulating pathway ko04920 Adipocytokine signaling pathway ko04930 Type II diabetes mellitus ko04932 Non-alcoholic fatty liver disease (NAFLD)	Type V secretory pathway, adhesin AidA	MU	Cell wall/membrane/envelope biogenesis ; Intracellular trafficking, secretion, and vesicular transport ;
A0A287AJ84	Uncharacterized protein	ARHGAP18	130475.25	145193.8438	146441.1875	108134.6484	59793.97852	27814.9668	80001.1875	71565.78125	2.21696625164695	0.00284399457915681	1.14858680856689	up	1	Biological Process:signal transduction (GO:0007165)	Rho GTPase-activating protein 18/28/40	--	--	--	--	--
A0A287AK40	Uncharacterized protein		85835.82813	40365.41797	92389.47656	79865.76563	10031.86068	0	0	30095.58203	3.71885757144976	0.0306941191999512	1.89485949522123	up	1	Molecular Function:calcium ion binding (GO:0005509)	nucleobindin	--	--	--	--	--
A0A287AKR7	Uncharacterized protein	HSPA14	27731.24805	24124.25977	19826.99219	6826.929688	1885.78776	0	5657.363281	0	5.20402079126285	0.0352438538044763	2.37962672596652	up	--	--	--	--	--	Archaeal/vacuolar-type H+-ATPase subunit H	C	Energy production and conversion ;
A0A287ALD8	Aquaporin-3	AQP3	59029.73828	107493.0234	97826.4375	86808.69531	42184.86263	16226.49414	44062.82813	66265.26563	2.08106576966462	0.0207665513486513	1.05732256049353	up	3	Molecular Function:transporter activity (GO:0005215),Biological Process:transport (GO:0006810),Cellular Component:membrane (GO:0016020)	aquaporin-3	--	ko04962 Vasopressin-regulated water reabsorption	Glycerol uptake facilitator and related aquaporins (Major Intrinsic Protein Family)	G	Carbohydrate transport and metabolism ;
A0A287AM87	Uncharacterized protein	TIMM50	23680.32031	25062.49609	23088.98438	18055.25391	8367.68457	9922.348633	0	15180.70508	2.01415608008087	0.0116179667436535	1.01017548435453	up	3	Cellular Component:mitochondrial inner membrane (GO:0005743),Cellular Component:mitochondrial inner membrane presequence translocase complex (GO:0005744),Biological Process:protein transport (GO:0015031)	mitochondrial import inner membrane translocase subunit TIM50	--	--	--	--	--
A0A287AN14	Uncharacterized protein	PPP3CC	9465.928711	15283.73535	20918.56641	12712.21973	1312.615804	0	3937.847412	0	5.55955234798087	0.0122604966089598	2.47496872263438	up	4	Cellular Component:membrane (GO:0016020),Biological Process:metal ion transport (GO:0030001),Molecular Function:metal ion transmembrane transporter activity (GO:0046873),Biological Process:transmembrane transport (GO:0055085)	solute carrier family 39 (zinc transporter), member 14	--	ko04216 Ferroptosis	Zinc transporter ZupT	P	Inorganic ion transport and metabolism ;
A0A287APD5	Uncharacterized protein	ACSL3	1564524	1549546	1207214.375	1126482.375	648068.4896	308136.7813	751767.75	884300.9375	2.10153974364749	0.00542374706463436	1.07144674053507	up	2	Molecular Function:catalytic activity (GO:0003824),Biological Process:metabolic process (GO:0008152)	long-chain acyl-CoA synthetase	6.2.1.3	ko00061 Fatty acid biosynthesis ko00071 Fatty acid degradation ko01100 Metabolic pathways ko01212 Fatty acid metabolism ko03320 PPAR signaling pathway ko04146 Peroxisome ko04216 Ferroptosis ko04920 Adipocytokine signaling pathway	Long-chain acyl-CoA synthetase (AMP-forming)	I	Lipid transport and metabolism ;
A0A287ARR1	Ferritin	FTH1	58564.89453	64398.69922	90940.77344	77315.99219	250528.224	346886.875	137009.2656	267688.5313	0.290606338438998	0.0244432082904192	-1.78286192483201	down	3	Biological Process:iron ion transport (GO:0006826),Biological Process:cellular iron ion homeostasis (GO:0006879),Molecular Function:ferric iron binding (GO:0008199)	ferritin heavy chain	1.16.3.2	ko04216 Ferroptosis ko04217 Necroptosis ko04978 Mineral absorption	Ferritin	P	Inorganic ion transport and metabolism ;
A0A287AU24	Uncharacterized protein	LOC100526209	20058.90039	34284.07422	17763.95508	33395.72656	8931.448568	13672.33398	0	13122.01172	2.2148420716394	0.0386732496740272	1.14720383169877	up	1	Molecular Function:nucleic acid binding (GO:0003676)	--	--	--	RNA recognition motif (RRM) domain	J	Translation, ribosomal structure and biogenesis ;
A0A287AU85	DNA helicase	MCM4	10625.94824	15075.36328	10102.36328	11725.66602	3799.070068	0	7366.120605	4031.0896	2.34577179247844	0.00913654035072328	1.23006266815166	up	6	Molecular Function:DNA binding (GO:0003677),Molecular Function:DNA helicase activity (GO:0003678),Molecular Function:ATP binding (GO:0005524),Biological Process:DNA replication (GO:0006260),Biological Process:DNA replication initiation (GO:0006270),Cellular Component:MCM complex (GO:0042555)	DNA replication licensing factor MCM4	3.6.4.12	ko03030 DNA replication ko04110 Cell cycle	DNA replicative helicase MCM subunit Mcm2, Cdc46/Mcm family	L	Replication, recombination and repair ;
A0A287AWV5	Uncharacterized protein	LAMB2	62408.60547	52236.61719	64472.57031	71896.30469	129847.1771	144641.9844	159502.0625	85397.48438	0.483287552482467	0.021324607949747	-1.04904625758722	down	1	Molecular Function:protein binding (GO:0005515)	laminin, beta 2	--	ko04151 PI3K-Akt signaling pathway ko04510 Focal adhesion ko04512 ECM-receptor interaction ko05145 Toxoplasmosis ko05146 Amoebiasis ko05165 Human papillomavirus infection ko05200 Pathways in cancer ko05222 Small cell lung cancer	Septal ring factor EnvC, activator of murein hydrolases AmiA and AmiB	D	Cell cycle control, cell division, chromosome partitioning ;
A0A287AYJ0	Dihydropyrimidinase like 3	DPYSL3	68195.53125	28276.30664	44288.77344	41423.22656	104681.3177	104277.6094	130763.9063	79002.4375	0.435091575673036	0.00520285741047448	-1.20060901147799	down	6	Biological Process:regulation of neuron projection development (GO:0010975),Molecular Function:hydrolase activity (GO:0016787),Biological Process:regulation of cell migration (GO:0030334),Biological Process:response to axon injury (GO:0048678),Biological Process:actin filament bundle assembly (GO:0051017),Biological Process:positive regulation of filopodium assembly (GO:0051491)	--	--	--	Dihydroorotase or related cyclic amidohydrolase	F	Nucleotide transport and metabolism ;
A0A287B1C7	Prelamin-A/C	LMNA	446671.2813	0	426659.25	393594.9063	875257.9792	1035635.563	981281.5625	608856.8125	0.482496005963576	0.0160907950088885	-1.05141109489088	down	2	Molecular Function:structural molecule activity (GO:0005198),Cellular Component:intermediate filament (GO:0005882)	lamin A/C	--	ko04210 Apoptosis ko05410 Hypertrophic cardiomyopathy (HCM) ko05412 Arrhythmogenic right ventricular cardiomyopathy (ARVC) ko05414 Dilated cardiomyopathy (DCM)	--	--	--
A0A287B2B8	Uncharacterized protein	MXRA7	3303.373779	5178.811523	5025.225586	0	8466.535482	12530.14355	12869.46289	0	0.398847052584557	0.0267758296815831	-1.32609247821509	down	--	--	--	--	--	--	--	--
A0A287B4E8	Uncharacterized protein	FBLN5	136116.3125	74038.97656	59770.46094	121673.9531	243910.7083	208528.0938	354340.9375	168863.0938	0.401376087328312	0.0269685319135327	-1.31697342666839	down	2	Molecular Function:calcium ion binding (GO:0005509),Molecular Function:protein binding (GO:0005515)	fibulin 5	--	--	--	--	--
A0A287B6T6	Uncharacterized protein	MVK	34136.47266	0	19823.88477	33586.30859	3494.977214	0	0	10484.93164	4.17488015285835	0.0321902009712744	2.06173478312953	up	4	Molecular Function:ATP binding (GO:0005524),Cellular Component:cytoplasm (GO:0005737),Biological Process:metabolic process (GO:0008152),Molecular Function:kinase activity (GO:0016301)	mevalonate kinase	2.7.1.36	ko00900 Terpenoid backbone biosynthesis ko01100 Metabolic pathways ko04146 Peroxisome	Mevalonate kinase	I	Lipid transport and metabolism ;
A0A287B781	Uncharacterized protein	LOC110258364	16639.0957	7746.078613	0	0	41845.00651	58370.42188	36192.94141	30971.65625	0.29137496137939	0.0182486259382086	-1.77905118675679	down	1	Molecular Function:zinc ion binding (GO:0008270)	--	--	--	--	--	--
A0A287BAM4	Lipase maturation factor	LMF2	42521.04297	41537.04688	33436.09766	32817.58203	13899.21029	0	15736.99609	25960.63477	2.0277020208908	0.0156552344135723	1.01984565797792	up	--	--	--	--	--	Predicted thiol-disulfide oxidoreductase YuxK, DCC family	R	General function prediction only ;
A0A287BE86	Uncharacterized protein		12767.57227	19183.89453	18795.04492	0	2433.056315	0	0	7299.168945	3.47618421373586	0.0489656463578917	1.79750453704334	up	2	Cellular Component:nucleus (GO:0005634),Biological Process:nucleosome assembly (GO:0006334)	template-activating factor I	--	--	--	--	--
A0A287BEA0	Disintegrin and metalloproteinase domain-containing protein 17	ADAM17	22170.89258	0	28218.37305	13327.99609	1286.820231	0	3860.460693	0	8.25254636519621	0.0409999424539179	3.04483933894926	up	2	Molecular Function:metalloendopeptidase activity (GO:0004222),Biological Process:proteolysis (GO:0006508)	disintegrin and metalloproteinase domain-containing protein 17	3.4.24.86	ko04330 Notch signaling pathway ko05010 Alzheimer's disease	--	--	--
A0A287BFI8	Uncharacterized protein	SLC35A2	61915.36328	62367.58594	87609.6875	57791.875	21672.50586	23321.66992	0	41695.84766	2.3331794797586	0.00960058137170465	1.22229729086182	up	4	Cellular Component:Golgi membrane (GO:0000139),Molecular Function:sugar:proton symporter activity (GO:0005351),Biological Process:carbohydrate transport (GO:0008643),Cellular Component:integral component of membrane (GO:0016021)	solute carrier family 35 (UDP-sugar transporter), member A1/2/3	--	--	--	--	--
A0A287BHC3	Uncharacterized protein	GNE	33868.44922	25422.59375	37257.57422	14549.22266	7017.112305	0	7950.885742	13100.45117	2.96857796607567	0.0295009819543111	1.56977200422789	up	--	--	--	--	ko00520 Amino sugar and nucleotide sugar metabolism ko01100 Metabolic pathways	UDP-N-acetylglucosamine 2-epimerase	M	Cell wall/membrane/envelope biogenesis ;
A0A287BKX8	Uncharacterized protein	BAIAP2	35976.19141	48407.3125	47021.94531	52733.90234	20623.74023	13908.35449	12353.80371	35609.0625	2.23212847771695	0.0096047360982315	1.1584200687579	up	4	Molecular Function:protein binding (GO:0005515),Biological Process:plasma membrane organization (GO:0007009),Molecular Function:cytoskeletal adaptor activity (GO:0008093),Biological Process:regulation of actin cytoskeleton organization (GO:0032956)	BAI1-associated protein 2	--	ko04520 Adherens junction ko04810 Regulation of actin cytoskeleton	--	--	--
A0A2C9F366	Heat shock protein beta-1	HSPB1	802022.375	635707.5	796159.4375	638618.25	1664411.75	2118482.75	1478343.625	1396408.875	0.431459878016963	0.00722756599310896	-1.21270168722639	down	--	--	--	--	--	--	--	--
A0EPJ2	NADH-ubiquinone oxidoreductase chain 3	ND3	48486.61719	47574.54688	35145.625	31221.15039	19063.24154	11512.79102	20225.10742	25451.82617	2.1301196223696	0.00845205029284468	1.09093445099267	up	2	Molecular Function:NADH dehydrogenase (ubiquinone) activity (GO:0008137),Biological Process:oxidation-reduction process (GO:0055114)	NADH-ubiquinone oxidoreductase chain 3	1.6.5.3	ko00190 Oxidative phosphorylation ko01100 Metabolic pathways ko04723 Retrograde endocannabinoid signaling ko05012 Parkinson's disease	NADH:ubiquinone oxidoreductase subunit 3 (chain A)	C	Energy production and conversion ;
A2IBS6	Sara2 protein		22485.61133	17868.62891	39873.26563	20797.87305	2603.675293	0	0	7811.025879	4.85013334763783	0.0234898588382205	2.27802441272887	up	3	Molecular Function:GTP binding (GO:0005525),Cellular Component:intracellular (GO:0005622),Biological Process:intracellular protein transport (GO:0006886)	GTP-binding protein SAR1	3.6.5.-	ko04141 Protein processing in endoplasmic reticulum ko05134 Legionellosis	GTPase SAR1 family domain	R	General function prediction only ;
A5Z221	Acetyl-CoA carboxylase alpha (Fragment)	ACACA	277973.8125	537654.6875	384188.875	449611.9688	117594.9141	12025.17578	304693.625	36065.94141	3.50659158350821	0.0148127988421664	1.81006940813291	up	6	Molecular Function:acetyl-CoA carboxylase activity (GO:0003989),Molecular Function:biotin carboxylase activity (GO:0004075),Molecular Function:ATP binding (GO:0005524),Biological Process:fatty acid biosynthetic process (GO:0006633),Molecular Function:ligase activity (GO:0016874),Molecular Function:metal ion binding (GO:0046872)	--	--	ko00061 Fatty acid biosynthesis ko00620 Pyruvate metabolism ko00640 Propanoate metabolism ko01100 Metabolic pathways ko01212 Fatty acid metabolism ko04152 AMPK signaling pathway ko04910 Insulin signaling pathway ko04922 Glucagon signaling pathway	Biotin carboxylase	I	Lipid transport and metabolism ;
B1Q039	CRYAB	CRYAB	72999.11719	52221.77344	36830.64063	66704.80469	167121.3672	247645.3438	102960.2109	150758.5469	0.342200910306459	0.0312220972538487	-1.54708449726674	down	1	Molecular Function:structural constituent of eye lens (GO:0005212)	crystallin, alpha B	--	ko04141 Protein processing in endoplasmic reticulum ko04213 Longevity regulating pathway - multiple species	Molecular chaperone IbpA, HSP20 family	O	Posttranslational modification, protein turnover, chaperones ;
B4F449	Complement factor D preproprotein (Fragment)	CFD	36632.30469	30367.93555	24730.99414	21885.48242	73786.76563	85152.33594	41773.13281	94434.82813	0.384949509013496	0.0245110153105831	-1.37725886433379	down	2	Molecular Function:serine-type endopeptidase activity (GO:0004252),Biological Process:proteolysis (GO:0006508)	component factor D	3.4.21.46	ko04610 Complement and coagulation cascades ko05150 Staphylococcus aureus infection	Secreted trypsin-like serine protease	O	Posttranslational modification, protein turnover, chaperones ;
B8XSJ0	Acylglycerol kinase	AGK	46379.53516	25434.07617	46114.18359	33361.15625	9304.30957	0	14004.63379	13908.29492	3.04876768458329	0.0121743275716289	1.60822622149595	up	1	Molecular Function:kinase activity (GO:0016301)	acylglycerol kinase	2.7.1.94	ko00561 Glycerolipid metabolism ko01100 Metabolic pathways	Diacylglycerol kinase family enzyme	IR	Lipid transport and metabolism ; General function prediction only ;
B8XTR4	1-acylglycerol-3-phosphate O-acyltransferase 6	AGPAT6	22930.74609	30579.31836	30414.10547	37981.9375	14073.86589	7899.335938	15722.55078	18599.71094	2.16546946657713	0.00618512535922363	1.11467983034669	up	1	Biological Process:metabolic process (GO:0008152)	glycerol-3-phosphate O-acyltransferase 3/4	2.3.1.15	ko00561 Glycerolipid metabolism ko00564 Glycerophospholipid metabolism ko01100 Metabolic pathways	--	--	--
C7C1J2	Lipocalin 2 (Fragment)	LCN2	157280.8906	0	24685.60156	96632.27344	237782.5104	375886.5	0	337461.0313	0.292913432848832	0.016474728131656	-1.77145373895236	down	--	--	lipocalin 2	--	ko04657 IL-17 signaling pathway	--	--	--
D0G0C6	Asparagine synthetase	ASNS	43376.69531	63974.57422	92235.41406	47681.82031	18218.15951	0	42180.02734	12474.45117	2.54486982993675	0.047131794081239	1.34759186435303	up	2	Molecular Function:asparagine synthase (glutamine-hydrolyzing) activity (GO:0004066),Biological Process:asparagine biosynthetic process (GO:0006529)	asparagine synthase (glutamine-hydrolysing)	6.3.5.4	ko00250 Alanine, aspartate and glutamate metabolism ko01100 Metabolic pathways	Asparagine synthetase B (glutamine-hydrolyzing)	E	Amino acid transport and metabolism ;
D0G7F7	Tropomyosin 4	TPM4	217794.5313	88113.42188	173481.0156	129483.9766	466560.6146	506054.9688	398349.9688	495276.9063	0.326256078146129	0.000161700740806169	-1.61592331556623	down	--	--	tropomyosin 4	--	ko04260 Cardiac muscle contraction ko04261 Adrenergic signaling in cardiomyocytes ko05410 Hypertrophic cardiomyopathy (HCM) ko05414 Dilated cardiomyopathy (DCM)	Chromosome segregation ATPase	D	Cell cycle control, cell division, chromosome partitioning ;
D3K5K2	Peptidylprolyl isomerase	FKBP4	567272.4375	1005181.875	807987.5625	760185.375	363527.3281	205518.4219	489092.625	395970.9375	2.15982885399477	0.0104304479026144	1.11091699698344	up	5	Biological Process:protein peptidyl-prolyl isomerization (GO:0000413),Molecular Function:peptidyl-prolyl cis-trans isomerase activity (GO:0003755),Molecular Function:protein binding (GO:0005515),Molecular Function:FK506 binding (GO:0005528),Molecular Function:heat shock protein binding (GO:0031072)	FK506-binding protein 4/5	5.2.1.8	ko04915 Estrogen signaling pathway	FKBP-type peptidyl-prolyl cis-trans isomerase	O	Posttranslational modification, protein turnover, chaperones ;
D6PW25	Mucin 4 transcript variant 4	MUC4	122068.3281	75231.64844	63003.53125	64448.82813	34597.94661	11331.29883	23221.76758	69240.77344	2.34661567876981	0.0473693049744471	1.23058158121595	up	2	Molecular Function:protein binding (GO:0005515),Biological Process:cell-matrix adhesion (GO:0007160)	mucin-4	--	--	Ca2+-binding protein, RTX toxin-related	Q	Secondary metabolites biosynthesis, transport and catabolism ;
F1RG46	Uncharacterized protein	COG2	13855.12012	17781.375	17482.80273	7055.48584	4432.329264	0	5591.931152	7705.056641	2.3763514201956	0.0405507004406192	1.24874820090469	up	3	Biological Process:Golgi organization (GO:0007030),Biological Process:protein transport (GO:0015031),Cellular Component:membrane (GO:0016020)	conserved oligomeric Golgi complex subunit 2	--	--	--	--	--
F1RIP3	Ferritin	FTL	54760.78516	71069.11719	106861.2578	92630.71094	212574.4948	201288.0313	197935.3281	238500.125	0.382597488231218	0.000145407539297127	-1.38610069252655	down	3	Biological Process:iron ion transport (GO:0006826),Biological Process:cellular iron ion homeostasis (GO:0006879),Molecular Function:ferric iron binding (GO:0008199)	ferritin light chain	--	ko04216 Ferroptosis ko04217 Necroptosis ko04978 Mineral absorption	Ferritin	P	Inorganic ion transport and metabolism ;
F1RIV6	Uncharacterized protein	MICALL2	40214.1875	40385.15625	41281.00781	32763.3418	13723.80469	19621.91211	0	21549.50195	2.11280276608789	0.00196123072483186	1.07915809539967	up	2	Molecular Function:protein binding (GO:0005515),Molecular Function:zinc ion binding (GO:0008270)	MICAL-like protein 2	--	ko04530 Tight junction	--	--	--
F1RM08	Amino acid transporter	SLC1A5	110330.3672	172241.5156	206140.0313	160753.6094	58563.80534	12899.58398	105506.4063	57285.42578	2.77246978581114	0.009141607949575	1.47117173807934	up	2	Molecular Function:symporter activity (GO:0015293),Cellular Component:integral component of membrane (GO:0016021)	solute carrier family 1 (neutral amino acid transporter), member 5	--	ko04974 Protein digestion and absorption ko05230 Central carbon metabolism in cancer	Na+/H+-dicarboxylate symporter	C	Energy production and conversion ;
F1RRP2	Uncharacterized protein	LPO	359510.9063	464901.875	220650.125	550263.75	150437.6159	54580.76953	221103.0469	175629.0313	2.65114321088571	0.0309279746600544	1.40661460458998	up	2	Molecular Function:thiocyanate peroxidase activity (GO:0036393),Biological Process:defense response to bacterium (GO:0042742)	lactoperoxidase	1.11.1.7	ko04970 Salivary secretion	Ca2+-binding protein, RTX toxin-related	Q	Secondary metabolites biosynthesis, transport and catabolism ;
F1RSH0	Uncharacterized protein	MRPL15	15735.61133	9263.637695	9383.847656	6727.637695	4187.696452	3742.637695	4038.09375	4782.35791	2.4542570629027	0.0494216625169015	1.29528636715559	up	3	Molecular Function:structural constituent of ribosome (GO:0003735),Biological Process:translation (GO:0006412),Cellular Component:large ribosomal subunit (GO:0015934)	large subunit ribosomal protein L15	--	ko03010 Ribosome	Ribosomal protein L15	J	Translation, ribosomal structure and biogenesis ;
F1RUM0	Uncharacterized protein	ITIH5	17044.16016	13576.56641	10670.36035	0	31407.74284	35876.20313	30193.64844	28153.37695	0.438226195053754	0.0012460351440822	-1.19025237061256	down	2	Molecular Function:serine-type endopeptidase inhibitor activity (GO:0004867),Biological Process:hyaluronan metabolic process (GO:0030212)	--	--	--	Secreted protein containing bacterial Ig-like domain and vWFA domain	R	General function prediction only ;
F1RZM4	Uncharacterized protein	LAMA4	34413.55078	20663.00586	29665.35156	31557.88086	62139.9388	54255.97266	86153.0625	46010.78125	0.467894687785406	0.0257115722732165	-1.09574424564876	down	6	Molecular Function:receptor binding (GO:0005102),Molecular Function:protein binding (GO:0005515),Biological Process:cell adhesion (GO:0007155),Biological Process:regulation of cell adhesion (GO:0030155),Biological Process:regulation of cell migration (GO:0030334),Biological Process:regulation of embryonic development (GO:0045995)	laminin, alpha 4	--	ko04151 PI3K-Akt signaling pathway ko04510 Focal adhesion ko04512 ECM-receptor interaction ko05143 African trypanosomiasis ko05145 Toxoplasmosis ko05146 Amoebiasis ko05165 Human papillomavirus infection ko05200 Pathways in cancer ko05222 Small cell lung cancer	Methyl-accepting chemotaxis protein	NT	Cell motility ; Signal transduction mechanisms ;
F1S0N2	ATP-citrate synthase	ACLY	859575.0625	1233695.25	648003.5625	950673.25	438492.6458	111361.0938	843340.875	360775.9688	2.10490823503055	0.0490097484113834	1.07375733934768	up	3	Molecular Function:catalytic activity (GO:0003824),Biological Process:metabolic process (GO:0008152),Molecular Function:cofactor binding (GO:0048037)	ATP citrate (pro-S)-lyase	2.3.3.8	ko00020 Citrate cycle (TCA cycle) ko01100 Metabolic pathways	Citrate synthase	C	Energy production and conversion ;
F1S108	Uncharacterized protein	CISD2	20784.94727	31150.25977	31844.36133	17010.81641	3694.901693	0	0	11084.70508	3.40977897206738	0.042140820855157	1.7696782242239	up	1	Cellular Component:intracellular membrane-bounded organelle (GO:0043231)	--	--	--	--	--	--
F1S2I8	Tubulin polymerization promoting protein family member 3	TPPP3	29449.66211	28979.24609	39430.72266	23570.89258	69489.63411	75829.375	85486.42969	47153.09766	0.436865602281924	0.0114455997536136	-1.19473857887618	down	3	Biological Process:microtubule bundle formation (GO:0001578),Molecular Function:tubulin binding (GO:0015631),Biological Process:microtubule polymerization (GO:0046785)	--	--	--	--	--	--
F1S451	Uncharacterized protein	LDHD	34858.50781	86532.94531	78949.42188	43895.37891	5564.816406	0	0	16694.44922	5.48617052362948	0.0246643726229882	2.45579946538182	up	4	Molecular Function:catalytic activity (GO:0003824),Molecular Function:oxidoreductase activity (GO:0016491),Molecular Function:flavin adenine dinucleotide binding (GO:0050660),Biological Process:oxidation-reduction process (GO:0055114)	D-lactate dehydrogenase (cytochrome)	1.1.2.4	ko00620 Pyruvate metabolism	FAD/FMN-containing dehydrogenase	C	Energy production and conversion ;
F1S543	Calponin	CNN3	76487.65625	36550.01953	45822.79688	41752.03125	123735.849	150619.0469	137242.1563	83346.34375	0.405324135146691	0.00767742239759149	-1.30285201123775	down	3	Molecular Function:actin binding (GO:0003779),Molecular Function:protein binding (GO:0005515),Biological Process:actomyosin structure organization (GO:0031032)	--	--	--	--	--	--
F1S5A6	Uncharacterized protein	SLC34A2	459488.0938	506219.1563	324028.9375	502710.625	219440.7552	181034.5313	215495.2031	261792.5313	2.04206234475695	0.00814345548837637	1.03002691278704	up	4	Cellular Component:plasma membrane (GO:0005886),Molecular Function:sodium-dependent phosphate transmembrane transporter activity (GO:0015321),Cellular Component:membrane (GO:0016020),Biological Process:sodium-dependent phosphate transport (GO:0044341)	solute carrier family 34 (sodium-dependent phosphate cotransporter)	--	--	Na+/phosphate symporter	P	Inorganic ion transport and metabolism ;
F1S5U9	Calcium-transporting ATPase	ATP2C2	20745.1582	53517.42578	43954.85547	28934.36328	4114.894531	0	0	12344.68359	4.4700964279958	0.0276567926989132	2.16030595326337	up	6	Molecular Function:nucleotide binding (GO:0000166),Molecular Function:calcium-transporting ATPase activity (GO:0005388),Molecular Function:ATP binding (GO:0005524),Cellular Component:integral component of membrane (GO:0016021),Molecular Function:metal ion binding (GO:0046872),Biological Process:calcium ion transmembrane transport (GO:0070588)	Ca2+-transporting ATPase	3.6.3.8	--	Magnesium-transporting ATPase (P-type)	P	Inorganic ion transport and metabolism ;
F1S6B5	Fibromodulin	FMOD	70889.70313	31311.67969	21062.74414	19745.95313	83551.44271	108364	93442.67188	48847.65625	0.427910265374997	0.033701810283978	-1.22461980590502	down	2	Molecular Function:protein binding (GO:0005515),Cellular Component:proteinaceous extracellular matrix (GO:0005578)	fibromodulin	--	--	Leucine-rich repeat (LRR) protein	K	Transcription ;
F1S7H6	Uncharacterized protein	HM13	234709.4688	167002.8906	189568.75	96224.78906	11864.54688	0	0	35593.64063	7.24328018548048	0.0103651618734199	2.85664318289271	up	2	Molecular Function:aspartic-type endopeptidase activity (GO:0004190),Cellular Component:integral component of membrane (GO:0016021)	minor histocompatibility antigen H13	3.4.23.-	--	--	--	--
F1S8T1	Uncharacterized protein	NOLC1	14866.78613	13322.00391	14045.44727	14522.83789	3593.147624	4788.710449	0	5990.732422	2.96173514543594	0.00130501898782636	1.56644263270963	up	1	Molecular Function:protein binding (GO:0005515)	--	--	--	--	--	--
F1SA52	Uncharacterized protein	KANK3	4611.280762	4661.831055	7569.373535	4820.006836	18994.84505	26886.07031	0	30098.46484	0.213832609561087	0.022172645517962	-2.225446213463	down	1	Molecular Function:protein binding (GO:0005515)	--	--	--	Ankyrin repeat	T	Signal transduction mechanisms ;
F1SA62	Uncharacterized protein	NDUFA7	26340.41992	23957.81445	24135.2168	27218.05273	9067.658529	14185.96484	0	13017.01074	2.10193810496637	0.00422409391692702	1.07172018739106	up	3	Cellular Component:mitochondrial inner membrane (GO:0005743),Molecular Function:NADH dehydrogenase (ubiquinone) activity (GO:0008137),Biological Process:ATP synthesis coupled electron transport (GO:0042773)	NADH dehydrogenase (ubiquinone) 1 alpha subcomplex subunit 7	--	ko00190 Oxidative phosphorylation ko01100 Metabolic pathways ko04723 Retrograde endocannabinoid signaling ko04932 Non-alcoholic fatty liver disease (NAFLD) ko05010 Alzheimer's disease ko05012 Parkinson's disease ko05016 Huntington's disease	--	--	--
F1SAI6	Polypeptide N-acetylgalactosaminyltransferase	GALNT1	25698.87109	21776.61719	20054.14844	0	3626.74821	5182.893066	0	5697.351563	4.65497139686015	0.00423590321384173	2.21877230296456	up	--	--	polypeptide N-acetylgalactosaminyltransferase	2.4.1.41	ko00512 Mucin type O-glycan biosynthesis ko01100 Metabolic pathways	Glycosyltransferase, GT2 family	G	Carbohydrate transport and metabolism ;
F1SCH1	Uncharacterized protein	NDUFB7	139925.0469	123016.1406	96370.59375	59402.38672	49747.35417	48533.44922	59282.04688	41426.56641	2.10420320314494	0.0491505941370511	1.07327403258354	up	3	Molecular Function:NADH dehydrogenase activity (GO:0003954),Cellular Component:mitochondrion (GO:0005739),Molecular Function:NADH dehydrogenase (ubiquinone) activity (GO:0008137)	NADH dehydrogenase (ubiquinone) 1 beta subcomplex subunit 7	--	ko00190 Oxidative phosphorylation ko01100 Metabolic pathways ko04723 Retrograde endocannabinoid signaling ko04932 Non-alcoholic fatty liver disease (NAFLD) ko05010 Alzheimer's disease ko05012 Parkinson's disease ko05016 Huntington's disease	--	--	--
F1SD73	Uncharacterized protein	NDUFB1	22058.48438	20462.84375	18626.42578	16094.76953	4710.090332	6309.220703	0	7821.050293	3.0748822472902	0.000449920230275082	1.62053116345895	up	2	Molecular Function:NADH dehydrogenase activity (GO:0003954),Cellular Component:mitochondrion (GO:0005739)	NADH dehydrogenase (ubiquinone) 1 beta subcomplex subunit 1	--	ko00190 Oxidative phosphorylation ko01100 Metabolic pathways ko04723 Retrograde endocannabinoid signaling ko04932 Non-alcoholic fatty liver disease (NAFLD) ko05010 Alzheimer's disease ko05012 Parkinson's disease ko05016 Huntington's disease	--	--	--
F1SDQ3	Uncharacterized protein	TMEM214	88666.07813	121634.5234	121074.6172	109557.0469	33000.87467	10805.56543	45625.99219	42571.06641	3.34030741588215	0.00042112810522779	1.73998088322614	up	--	--	--	--	--	--	--	--
F1SEN1	Annexin	ANXA8	0	7516.776855	0	6417.649414	33854.12891	54241.68359	47320.70313	0	0.154350740057511	0.022943912504597	-2.69571569470244	down	2	Molecular Function:calcium ion binding (GO:0005509),Molecular Function:calcium-dependent phospholipid binding (GO:0005544)	annexin A8	--	--	Tfp pilus assembly protein FimV	NW	Cell motility ; Extracellular structures ;
F1SF78	CTP synthase	CTPS1	55811.04688	73455.60938	55396.82031	72926.91406	18336.77018	0	30051.125	24959.18555	2.6339534041398	0.00142373356947688	1.39722982387421	up	2	Molecular Function:CTP synthase activity (GO:0003883),Biological Process:pyrimidine nucleotide biosynthetic process (GO:0006221)	CTP synthase	6.3.4.2	ko00240 Pyrimidine metabolism ko01100 Metabolic pathways	CTP synthase (UTP-ammonia lyase)	F	Nucleotide transport and metabolism ;
F1SFV7	Protein S100	S100A4	16071.01172	11151.87891	24653.79492	20139.93359	36354.35547	37494.20313	42749.02344	28819.83984	0.495240654172984	0.00404930491639216	-1.01379834502351	down	1	Molecular Function:calcium ion binding (GO:0005509)	--	--	--	--	--	--
F1SG00	Uncharacterized protein	TPM2	1166542.125	603277.375	921301.8125	867909.4375	1904009	2821156.5	1372976.375	1517894.125	0.467307500909922	0.0461983367749459	-1.0975559003153	down	--	--	tropomyosin 2	--	ko04260 Cardiac muscle contraction ko04261 Adrenergic signaling in cardiomyocytes ko05410 Hypertrophic cardiomyopathy (HCM) ko05414 Dilated cardiomyopathy (DCM)	Uncharacterized protein	S	Function unknown ;
F1SKL8	Uncharacterized protein	GCAT	53155.71094	61599.87109	38344.80469	91447.35938	14176.0026	0	22544.37109	19983.63672	3.234529766922	0.0296160718112023	1.69355598973243	up	4	Biological Process:threonine catabolic process (GO:0006567),Molecular Function:glycine C-acetyltransferase activity (GO:0008890),Biological Process:biosynthetic process (GO:0009058),Molecular Function:pyridoxal phosphate binding (GO:0030170)	--	--	--	7-keto-8-aminopelargonate synthetase or related enzyme	H	Coenzyme transport and metabolism ;
F1SMG8	3-hydroxy-3-methylglutaryl coenzyme A synthase	HMGCS1	324274.1875	326372.875	286537.5313	282923.875	100141.9974	23858.28125	128909.8359	147657.875	3.04594600824363	0.00214518818049147	1.60689036916286	up	2	Molecular Function:hydroxymethylglutaryl-CoA synthase activity (GO:0004421),Biological Process:isoprenoid biosynthetic process (GO:0008299)	hydroxymethylglutaryl-CoA synthase	2.3.3.10	ko00072 Synthesis and degradation of ketone bodies ko00280 Valine, leucine and isoleucine degradation ko00650 Butanoate metabolism ko00900 Terpenoid backbone biosynthesis ko01100 Metabolic pathways	3-hydroxy-3-methylglutaryl CoA synthase	I	Lipid transport and metabolism ;
F1SMT0	Uncharacterized protein	EFHD1	146317.5625	296062.9375	332653.25	247841.3594	76496.98958	61025.9375	87361.35156	81103.67969	3.34286066348028	0.0201692691882671	1.74108322205212	up	1	Molecular Function:calcium ion binding (GO:0005509)	--	--	--	--	--	--
F1SQS3	CTP synthase	CTPS2	26827.48438	16257.29688	28725.00781	25051.73047	8715.182292	4507.023438	10495.07324	11143.4502	2.77852821344184	0.00533000706158238	1.47432088962653	up	2	Molecular Function:CTP synthase activity (GO:0003883),Biological Process:pyrimidine nucleotide biosynthetic process (GO:0006221)	--	--	--	CTP synthase (UTP-ammonia lyase)	F	Nucleotide transport and metabolism ;
F1SS26	Uncharacterized protein	THBS1	112140.1016	36979.4375	29233.79297	148941.75	257029.1406	415046.1563	151061.9219	204979.3438	0.318344333683629	0.0460348006942705	-1.65134000944457	down	9	Molecular Function:calcium ion binding (GO:0005509),Molecular Function:protein binding (GO:0005515),Cellular Component:extracellular region (GO:0005576),Cellular Component:extracellular space (GO:0005615),Biological Process:inflammatory response (GO:0006954),Biological Process:cell adhesion (GO:0007155),Molecular Function:heparin binding (GO:0008201),Biological Process:negative regulation of angi…	thrombospondin 1	--	ko04015 Rap1 signaling pathway ko04115 p53 signaling pathway ko04145 Phagosome ko04151 PI3K-Akt signaling pathway ko04350 TGF-beta signaling pathway ko04510 Focal adhesion ko04512 ECM-receptor interaction ko05144 Malaria ko05165 Human papillomavirus infection ko05205 Proteoglycans in cancer ko05206 MicroRNAs in cancer ko05219 Bladder cancer	Alpha-tubulin suppressor and related RCC1 domain-containing proteins	DZ	Cell cycle control, cell division, chromosome partitioning ; Cytoskeleton ;
F1SUE4	Asporin	ASPN	388695.4063	204215.625	170924.0156	354343.4375	920673.625	782729.375	1471104.25	508187.25	0.303630530417334	0.0462644977021931	-1.71961123210774	down	3	Molecular Function:calcium ion binding (GO:0005509),Molecular Function:protein binding (GO:0005515),Molecular Function:collagen binding (GO:0005518)	asporin	--	--	Leucine-rich repeat (LRR) protein	K	Transcription ;
F2Z5M2	Protein S100-A10	S100A10	338260.7813	378802.0938	336301.4375	568163.0625	1060891.292	1277741.875	1365055.25	539876.75	0.382114404112319	0.0332846501764493	-1.38792345260745	down	--	--	calpactin-1 light chain	--	--	--	--	--
I3L712	Uncharacterized protein	PFAS	19926.72461	30386.66406	17458.38477	22737.61719	8016.564616	15967.08594	8082.60791	0	2.11693057499913	0.0275449735206865	1.08197395675844	up	--	--	phosphoribosylformylglycinamidine synthase	6.3.5.3	ko00230 Purine metabolism ko01100 Metabolic pathways	Phosphoribosylformylglycinamidine (FGAM) synthase, glutamine amidotransferase domain	F	Nucleotide transport and metabolism ;
I3LAE8	Uncharacterized protein	CCDC47	98482.125	118560.9609	108110.0078	114349.6797	54396.0013	16704.5	85984.20313	60499.30078	2.01992225014801	0.0254470143837535	1.01429976253913	up	--	--	--	--	--	--	--	--
I3LC80	Uncharacterized protein	SEMA7A	7604.413574	9161.926758	9431.769531	0	2599.562988	4913.120605	0	2885.568359	2.51947250210273	0.00555640185195914	1.33312171060554	up	2	Molecular Function:protein binding (GO:0005515),Cellular Component:membrane (GO:0016020)	semaphorin 7	--	ko04360 Axon guidance	--	--	--
I3LD72	Uncharacterized protein	EHD2	355384.2813	287840.75	438862.6875	391135.5	783310.875	937084.75	753989.875	658858	0.470191103500255	0.00190518521494916	-1.08868085291363	down	5	Molecular Function:calcium ion binding (GO:0005509),Molecular Function:protein binding (GO:0005515),Molecular Function:GTP binding (GO:0005525),Biological Process:actin cytoskeleton organization (GO:0030036),Biological Process:endocytic recycling (GO:0032456)	EH domain-containing protein 2	--	ko04144 Endocytosis	Replication fork clamp-binding protein CrfC (dynamin-like GTPase family)	L	Replication, recombination and repair ;
I3LD75	Uncharacterized protein	SIGIRR	27637.41797	38366.39063	39301.80078	32553.69727	11592.4681	0	11682.91992	23094.48438	2.22977710819623	0.0164024900306046	1.15689950343191	up	2	Molecular Function:protein binding (GO:0005515),Biological Process:signal transduction (GO:0007165)	single Ig IL-1R-related molecule	--	--	--	--	--
I3LHS8	Uncharacterized protein	DCP1A	36695.73047	48211.30859	44766.24219	0	1286.494751	0	1580.112183	2279.37207	25.1989526481169	0.00637920038893353	4.65529186667729	up	3	Biological Process:deadenylation-dependent decapping of nuclear-transcribed mRNA (GO:0000290),Molecular Function:enzyme activator activity (GO:0008047),Biological Process:positive regulation of catalytic activity (GO:0043085)	mRNA-decapping enzyme 1A	3.-.-.-	ko03018 RNA degradation	--	--	--
I3LR64	Uncharacterized protein	ISCU	19953.5	22949.94922	16954.80469	28026.8457	2845.466146	8536.398438	0	0	3.86075141561357	0.0323816472349655	1.94888166564807	up	3	Molecular Function:iron ion binding (GO:0005506),Biological Process:iron-sulfur cluster assembly (GO:0016226),Molecular Function:iron-sulfur cluster binding (GO:0051536)	iron-sulfur cluster assembly enzyme ISCU, mitochondrial	--	--	NifU homolog involved in Fe-S cluster formation	O	Posttranslational modification, protein turnover, chaperones ;
I3LT41	Uncharacterized protein	TMEM254	100083.4609	103625.1016	130474.6641	0	11137.95052	0	33413.85156	0	5.00066904888112	0.0169720350035989	2.32212112867333	up	--	--	--	--	--	--	--	--
I3LUD1	Superoxide dismutase [Cu-Zn]	SOD3	128753.375	58334.90625	89843.46875	112687.875	230169.4375	301762.4063	249161.0781	139584.8281	0.423187836352079	0.0215054296399043	-1.24062993408649	down	3	Biological Process:superoxide metabolic process (GO:0006801),Molecular Function:metal ion binding (GO:0046872),Biological Process:oxidation-reduction process (GO:0055114)	superoxide dismutase, Cu-Zn family	1.15.1.1	--	Cu/Zn superoxide dismutase	P	Inorganic ion transport and metabolism ;
K7GKY0	Uncharacterized protein	CD109	11605.81445	16907.69336	15653.2666	12988.99414	29666.34375	36461.07031	34303.66797	18234.29297	0.481654977705165	0.027561132913817	-1.05392801936838	down	3	Molecular Function:endopeptidase inhibitor activity (GO:0004866),Cellular Component:extracellular region (GO:0005576),Cellular Component:extracellular space (GO:0005615)	CD109 antigen	--	--	Uncharacterized conserved protein YfaS, alpha-2-macroglobulin family	R	General function prediction only ;
K7GN83	Uncharacterized protein	BST1	0	1790.999023	5893.279785	2942.115723	13888.95378	13948.19727	16889.66992	10828.99414	0.255032277238301	0.00216469233925409	-1.97124824676494	down	1	Molecular Function:NAD+ nucleosidase activity (GO:0003953)	--	--	ko00760 Nicotinate and nicotinamide metabolism ko01100 Metabolic pathways ko04970 Salivary secretion ko04972 Pancreatic secretion	--	--	--
K9J4R3	Alpha-mannosidase	MAN2B1	24956.96289	16520.75	33848.35938	25446.09961	55049.08594	76832.65625	36886.37109	51428.23047	0.457646889879388	0.028534430908223	-1.1276932186216	down	5	Molecular Function:alpha-mannosidase activity (GO:0004559),Biological Process:carbohydrate metabolic process (GO:0005975),Biological Process:mannose metabolic process (GO:0006013),Molecular Function:zinc ion binding (GO:0008270),Molecular Function:mannosidase activity (GO:0015923)	lysosomal alpha-mannosidase	3.2.1.24	ko00511 Other glycan degradation ko04142 Lysosome	Alpha-mannosidase	G	Carbohydrate transport and metabolism ;
L8B0Y6	IgG heavy chain	IGHG	21317.7832	10750.96875	11913.4209	17436.4043	61267.35156	64121.15234	78384.46875	41296.43359	0.250617072495177	0.00623453139258524	-1.99644339784461	down	1	Molecular Function:protein binding (GO:0005515)	immunoglobulin heavy chain	--	ko04020 Calcium signaling pathway ko04064 NF-kappa B signaling pathway ko04072 Phospholipase D signaling pathway ko04145 Phagosome ko04151 PI3K-Akt signaling pathway ko04640 Hematopoietic cell lineage ko04650 Natural killer cell mediated cytotoxicity ko04662 B cell receptor signaling pathway ko04664 Fc epsilon RI signaling pathway ko04666 Fc gamma R-mediated phagocytosis ko04672 Intestinal immune…	--	--	--
M3VH94	3-phosphoadenosine 5-phosphosulfate synthase 1	PAPSS1	102478.1094	98252.34375	100653.7813	103827.125	44498.86263	19429.46484	87499.60156	26567.52148	2.27652649710412	0.0333843273782321	1.1868342513704	up	1	Molecular Function:sulfate adenylyltransferase (ATP) activity (GO:0004781)	--	--	ko00230 Purine metabolism ko00450 Selenocompound metabolism ko00920 Sulfur metabolism ko01100 Metabolic pathways	ATP sulfurylase (sulfate adenylyltransferase)	P	Inorganic ion transport and metabolism ;
O62680	CD59 glycoprotein	CD59	236827.8906	139582.8125	129518.8203	138848.8125	403588.5833	573866	297112	339787.75	0.399403230505145	0.0211408915201091	-1.32408209306465	down	1	Biological Process:negative regulation of activation of membrane attack complex (GO:0001971)	CD59 antigen	--	ko04610 Complement and coagulation cascades ko04640 Hematopoietic cell lineage	--	--	--
P19133	Ferritin light chain (Fragment)	FTL	186032.6719	235060.5625	353188.375	263423.8125	662888.5208	672850.125	619324.3125	696491.125	0.391357441447515	0.00036127237110131	-1.35344121769358	down	3	Biological Process:iron ion transport (GO:0006826),Biological Process:cellular iron ion homeostasis (GO:0006879),Molecular Function:ferric iron binding (GO:0008199)	ferritin light chain	--	ko04216 Ferroptosis ko04217 Necroptosis ko04978 Mineral absorption	--	--	--
Q2EN80	NADH dehydrogenase 1 beta subcomplex 6	NDUFB6	39935.28906	56152.48438	57599.64844	32872.58594	5434.58724	11226.31543	0	5077.446289	6.43655165021496	0.00491918742943338	2.68628797878407	up	--	--	NADH dehydrogenase (ubiquinone) 1 beta subcomplex subunit 6	--	ko00190 Oxidative phosphorylation ko01100 Metabolic pathways ko04723 Retrograde endocannabinoid signaling ko04932 Non-alcoholic fatty liver disease (NAFLD) ko05010 Alzheimer's disease ko05012 Parkinson's disease ko05016 Huntington's disease	--	--	--
Q35914	ATP synthase protein 8	MT-ATP8	0	496361.625	0	401616.0625	53206.07813	0	159618.2344	0	4.21933789812393	0.041698723780367	2.077016627834	up	2	Molecular Function:hydrogen ion transmembrane transporter activity (GO:0015078),Biological Process:ATP synthesis coupled proton transport (GO:0015986)	F-type H+-transporting ATPase subunit 8	--	ko00190 Oxidative phosphorylation ko01100 Metabolic pathways ko05010 Alzheimer's disease ko05012 Parkinson's disease ko05016 Huntington's disease	--	--	--
Q58G70	Fatty acid synthase (Fragment)	FASN	1701080.375	2516717.25	1247704.75	1844085.625	759638.5755	97058.72656	1600483.625	581373.375	2.40561374698633	0.0411440373951109	1.26640501739284	up	4	Biological Process:biosynthetic process (GO:0009058),Molecular Function:oxidoreductase activity (GO:0016491),Molecular Function:phosphopantetheine binding (GO:0031177),Biological Process:oxidation-reduction process (GO:0055114)	fatty acid synthase, animal type	2.3.1.85	ko00061 Fatty acid biosynthesis ko01100 Metabolic pathways ko01212 Fatty acid metabolism ko04152 AMPK signaling pathway ko04910 Insulin signaling pathway	Acyl transferase domain in polyketide synthase (PKS) enzymes	Q	Secondary metabolites biosynthesis, transport and catabolism ;
Q6R2V0	Serine/threonine-protein kinase WNK1	WNK1	10274.51855	14563.76367	20499.64844	13064.74707	4998.485677	7714.37207	0	7281.084961	2.19076391971324	0.0282839791946422	1.13143402553778	up	4	Molecular Function:protein kinase activity (GO:0004672),Molecular Function:protein serine/threonine kinase activity (GO:0004674),Molecular Function:ATP binding (GO:0005524),Biological Process:protein phosphorylation (GO:0006468)	WNK lysine deficient protein kinase	2.7.11.1	--	PASTA domain, binds beta-lactams	M	Cell wall/membrane/envelope biogenesis ;
Q6RWA7	Acyl-CoA desaturase	SCD	77118.76563	127455.2813	81950.96094	103619.6094	36465.8877	13309.81934	79080.42188	17007.42188	2.67472315825456	0.019986723523111	1.41938957604388	up	2	Biological Process:lipid metabolic process (GO:0006629),Biological Process:oxidation-reduction process (GO:0055114)	stearoyl-CoA desaturase (Delta-9 desaturase)	1.14.19.1	ko01040 Biosynthesis of unsaturated fatty acids ko01212 Fatty acid metabolism ko03320 PPAR signaling pathway ko04152 AMPK signaling pathway	Fatty-acid desaturase	I	Lipid transport and metabolism ;
Q8WNR3	Arylsulfatase A	AS-A	59566.17188	47958.4375	35686.79297	35139.10156	70425.01302	102398.7031	108876.3359	0	0.474841509518085	0.0344834478546546	-1.07448203741747	down	2	Biological Process:metabolic process (GO:0008152),Molecular Function:sulfuric ester hydrolase activity (GO:0008484)	arylsulfatase A	3.1.6.8	ko00600 Sphingolipid metabolism ko04142 Lysosome	Arylsulfatase A or related enzyme	P	Inorganic ion transport and metabolism ;
