# Supplementary material for: Mammary tissue proteomics in a pig model indicates that dietary valine supplementation increases milk fat content via increased de novo synthesis of fatty acid
Source: Food Sci Nutr. 2021 Sep 16;9(11):6213–23. doi: 10.1002/fsn3.2574 (PMC8565212; doi:10.1002/fsn3.2574)
Supplement: Supplementary file 3 — Table S3 [file FSN3-9-6213-s001.xls]

GO_ID	GO_Term	GO_Class	Pvalue	AdjustedPv	x	n	y	N	Up	Up_Prot_names	Down	Down_Prot_names
GO:0006826	iron ion transport	BP	1.2451698633862e-06	0.000936367737266423	4	100	4	2950	1	A0A287A3E7	3	A0A287ARR1 F1RIP3 P19133
GO:0030001	metal ion transport	BP	1.21363087574524e-05	0.00190329241768916	7	100	25	2950	3	A0A287A3E7 A0A287AN14 F1S5U9	4	A0A286ZUQ1 A0A287ARR1 F1RIP3 P19133
GO:0006879	cellular iron ion homeostasis	BP	1.77168177178512e-05	0.00190329241768916	4	100	6	2950	1	A0A287A3E7	3	A0A287ARR1 F1RIP3 P19133
GO:0008199	ferric iron binding	MF	3.7830057602053e-05	0.00355602541459298	3	100	3	2950	0		3	A0A287ARR1 F1RIP3 P19133
GO:0003954	NADH dehydrogenase activity	MF	0.000223235703786673	0.0139894374372982	4	100	10	2950	4	A0EPJ2 F1SA62 F1SCH1 F1SD73	0
GO:0006812	cation transport	BP	0.000376644080575624	0.0188824232395246	8	100	54	2950	4	A0A287A3E7 A0A287AN14 F1S5U9 Q35914	4	A0A286ZUQ1 A0A287ARR1 F1RIP3 P19133
GO:0006811	ion transport	BP	0.000805089265578058	0.030271356385735	9	100	75	2950	5	A0A287A3E7 A0A287AN14 F1S5A6 F1S5U9 Q35914	4	A0A286ZUQ1 A0A287ARR1 F1RIP3 P19133
GO:2000026	regulation of multicellular organismal development	BP	0.000958055861520708	0.0343075241839796	4	100	14	2950	0		4	A0A287AEH1 A0A287AYJ0 F1RZM4 F1SS26
GO:0003883	CTP synthase activity	MF	0.0011379898960291	0.038898563718813	2	100	2	2950	2	F1SF78 F1SQS3	0
GO:0016879	ligase activity, forming carbon-nitrogen bonds	MF	0.00263790437234058	0.0734985672637076	4	100	18	2950	4	A5Z221 D0G0C6 F1SF78 F1SQS3	0
GO:0008137	NADH dehydrogenase (ubiquinone) activity	MF	0.00273664878109549	0.0734985672637076	3	100	9	2950	3	A0EPJ2 F1SA62 F1SCH1	0
GO:0031177	phosphopantetheine binding	MF	0.00333830957288321	0.0836802932936058	2	100	3	2950	2	A0A1L1YNR3 Q58G70	0
GO:0005506	iron ion binding	MF	0.00477146393291993	0.109918179427052	4	100	21	2950	1	I3LR64	3	A0A287ARR1 F1RIP3 P19133
GO:0030334	regulation of cell migration	BP	0.00511587271269523	0.109918179427052	3	100	11	2950	0		3	A0A287AEH1 A0A287AYJ0 F1RZM4
GO:0009066	aspartate family amino acid metabolic process	BP	0.00652903442494836	0.136384274654477	2	100	4	2950	2	D0G0C6 F1SKL8	0
GO:0015293	symporter activity	MF	0.0106418130530007	0.183507919427653	2	100	5	2950	2	A0A287BFI8 F1RM08	0
GO:0048585	negative regulation of response to stimulus	BP	0.0106418130530007	0.183507919427653	2	100	5	2950	0		2	A0A287A3J8 O62680
GO:0022857	transmembrane transporter activity	MF	0.0116492358499674	0.190927029007291	7	100	74	2950	6	A0A287AN14 A0A287BFI8 F1RM08 F1S5A6 F1S5U9 Q35914	1	A0A286ZUQ1
GO:0046873	metal ion transmembrane transporter activity	MF	0.0127831512793529	0.190927029007291	3	100	15	2950	2	A0A287AN14 F1S5U9	1	A0A286ZUQ1
GO:0022804	active transmembrane transporter activity	MF	0.0127831512793529	0.190927029007291	3	100	15	2950	3	A0A287BFI8 F1RM08 F1S5U9	0
GO:0043167	ion binding	MF	0.0145489267074256	0.190927029007291	20	100	347	2950	7	A0A287AK40 A5Z221 F1RIV6 F1S5U9 F1SKL8 F1SMT0 I3LR64	13	A0A286ZJ45 A0A287ARR1 A0A287B4E8 A0A287B781 F1RIP3 F1SEN1 F1SFV7 F1SS26 F1SUE4 I3LD72 I3LUD1 K9J4R3 P19133
GO:0045995	regulation of embryonic development	BP	0.01561171150549	0.190927029007291	2	100	6	2950	0		2	A0A287AEH1 F1RZM4
GO:0015075	ion transmembrane transporter activity	MF	0.0172816739480635	0.190927029007291	6	100	62	2950	5	A0A287AN14 A0A287BFI8 F1S5A6 F1S5U9 Q35914	1	A0A286ZUQ1
GO:0046872	metal ion binding	MF	0.021181747565421	0.190927029007291	19	100	334	2950	6	A0A287AK40 A5Z221 F1RIV6 F1S5U9 F1SMT0 I3LR64	13	A0A286ZJ45 A0A287ARR1 A0A287B4E8 A0A287B781 F1RIP3 F1SEN1 F1SFV7 F1SS26 F1SUE4 I3LD72 I3LUD1 K9J4R3 P19133
GO:0030155	regulation of cell adhesion	BP	0.0213770638135544	0.190927029007291	2	100	7	2950	0		2	A0A287AEH1 F1RZM4
GO:0043085	positive regulation of catalytic activity	BP	0.0213770638135544	0.190927029007291	2	100	7	2950	1	I3LHS8	1	A0A287A3J8
GO:0008324	cation transmembrane transporter activity	MF	0.0218387548016507	0.190927029007291	5	100	48	2950	4	A0A287AN14 A0A287BFI8 F1S5U9 Q35914	1	A0A286ZUQ1
GO:0031012	extracellular matrix	CC	0.0246838471196962	0.190927029007291	3	100	19	2950	0		3	A0A286ZJ45 A0A286ZR70 F1S6B5
GO:0006221	pyrimidine nucleotide biosynthetic process	BP	0.0278793285782561	0.190927029007291	2	100	8	2950	2	F1SF78 F1SQS3	0
GO:0005006	epidermal growth factor-activated receptor activity	MF	0.0338983050847458	0.190927029007291	1	100	1	2950	0		1	A0A286ZJ45
GO:0007173	epidermal growth factor receptor signaling pathway	BP	0.0338983050847458	0.190927029007291	1	100	1	2950	0		1	A0A286ZJ45
GO:0004998	transferrin receptor activity	MF	0.0338983050847458	0.190927029007291	1	100	1	2950	1	A0A287A3E7	0
GO:0033572	transferrin transport	BP	0.0338983050847458	0.190927029007291	1	100	1	2950	1	A0A287A3E7	0
GO:0046580	negative regulation of Ras protein signal transduction	BP	0.0338983050847458	0.190927029007291	1	100	1	2950	0		1	A0A287A3J8
GO:0005744	mitochondrial inner membrane presequence translocase complex	CC	0.0338983050847458	0.190927029007291	1	100	1	2950	1	A0A287AM87	0
GO:0048678	response to axon injury	BP	0.0338983050847458	0.190927029007291	1	100	1	2950	0		1	A0A287AYJ0
GO:0051491	positive regulation of filopodium assembly	BP	0.0338983050847458	0.190927029007291	1	100	1	2950	0		1	A0A287AYJ0
GO:0008093	cytoskeletal adaptor activity	MF	0.0338983050847458	0.190927029007291	1	100	1	2950	1	A0A287BKX8	0
GO:0003989	acetyl-CoA carboxylase activity	MF	0.0338983050847458	0.190927029007291	1	100	1	2950	1	A5Z221	0
GO:0005212	structural constituent of eye lens	MF	0.0338983050847458	0.190927029007291	1	100	1	2950	0		1	B1Q039
GO:0004066	asparagine synthase (glutamine-hydrolyzing) activity	MF	0.0338983050847458	0.190927029007291	1	100	1	2950	1	D0G0C6	0
GO:0006529	asparagine biosynthetic process	BP	0.0338983050847458	0.190927029007291	1	100	1	2950	1	D0G0C6	0
GO:0036393	thiocyanate peroxidase activity	MF	0.0338983050847458	0.190927029007291	1	100	1	2950	1	F1RRP2	0
GO:0015321	sodium-dependent phosphate transmembrane transporter activity	MF	0.0338983050847458	0.190927029007291	1	100	1	2950	1	F1S5A6	0
GO:0044341	sodium-dependent phosphate transport	BP	0.0338983050847458	0.190927029007291	1	100	1	2950	1	F1S5A6	0
GO:0006567	threonine catabolic process	BP	0.0338983050847458	0.190927029007291	1	100	1	2950	1	F1SKL8	0
GO:0008890	glycine C-acetyltransferase activity	MF	0.0338983050847458	0.190927029007291	1	100	1	2950	1	F1SKL8	0
GO:0004421	hydroxymethylglutaryl-CoA synthase activity	MF	0.0338983050847458	0.190927029007291	1	100	1	2950	1	F1SMG8	0
GO:0016525	negative regulation of angiogenesis	BP	0.0338983050847458	0.190927029007291	1	100	1	2950	0		1	F1SS26
GO:0003953	NAD+ nucleosidase activity	MF	0.0338983050847458	0.190927029007291	1	100	1	2950	0		1	K7GN83
GO:0001971	negative regulation of activation of membrane attack complex	BP	0.0338983050847458	0.190927029007291	1	100	1	2950	0		1	O62680
GO:0070588	calcium ion transmembrane transport	BP	0.0350629513774449	0.190927029007291	2	100	9	2950	1	F1S5U9	1	A0A286ZUQ1
GO:0015085	calcium ion transmembrane transporter activity	MF	0.0350629513774449	0.190927029007291	2	100	9	2950	1	F1S5U9	1	A0A286ZUQ1
GO:0010256	endomembrane system organization	BP	0.0350629513774449	0.190927029007291	2	100	9	2950	2	A0A287BKX8 F1RG46	0
GO:0007155	cell adhesion	BP	0.0368698393775385	0.193888945537825	5	100	55	2950	1	D6PW25	4	A0A286ZR70 A0A287AEH1 F1RZM4 F1SS26
GO:0005509	calcium ion binding	MF	0.03944599934029	0.205995774332625	9	100	129	2950	2	A0A287AK40 F1SMT0	7	A0A286ZJ45 A0A287B4E8 F1SEN1 F1SFV7 F1SS26 F1SUE4 I3LD72
GO:0006952	defense response	BP	0.0409307943838553	0.209504857705707	3	100	23	2950	1	F1RRP2	2	F1SS26 O62680
GO:0044711	single-organism biosynthetic process	BP	0.0421107009530248	0.212531859843454	6	100	76	2950	6	A5Z221 D0G0C6 F1SF78 F1SMG8 F1SQS3 Q35914	0
GO:0004888	transmembrane signaling receptor activity	MF	0.0428752327682492	0.213524338024658	2	100	10	2950	0		2	A0A286ZJ45 A0A286ZUQ1
GO:0005215	transporter activity	MF	0.0545663569209109	0.259708230408386	8	100	113	2950	7	A0A287ALD8 A0A287AN14 A0A287BFI8 F1RM08 F1S5A6 F1S5U9 Q35914	1	A0A286ZUQ1
GO:0022890	inorganic cation transmembrane transporter activity	MF	0.0558756704676003	0.264267321959971	4	100	43	2950	3	A0A287AN14 F1S5U9 Q35914	1	A0A286ZUQ1
GO:0006954	inflammatory response	BP	0.06018849391625	0.271309408982567	2	100	12	2950	0		2	F1SS26 O62680
GO:0005351	sugar:proton symporter activity	MF	0.0666586202734624	0.271309408982567	1	100	2	2950	1	A0A287BFI8	0
GO:0005528	FK506 binding	MF	0.0666586202734624	0.271309408982567	1	100	2	2950	1	D3K5K2	0
GO:0007030	Golgi organization	BP	0.0666586202734624	0.271309408982567	1	100	2	2950	1	F1RG46	0
GO:0042773	ATP synthesis coupled electron transport	BP	0.0666586202734624	0.271309408982567	1	100	2	2950	1	F1SA62	0
GO:0000290	deadenylation-dependent decapping of nuclear-transcribed mRNA	BP	0.0666586202734624	0.271309408982567	1	100	2	2950	1	I3LHS8	0
GO:0004781	sulfate adenylyltransferase (ATP) activity	MF	0.0666586202734624	0.271309408982567	1	100	2	2950	1	M3VH94	0
GO:0004872	receptor activity	MF	0.0671057846685605	0.271309408982567	3	100	28	2950	1	A0A287A3E7	2	A0A286ZJ45 A0A286ZUQ1
GO:0016798	hydrolase activity, acting on glycosyl bonds	MF	0.0794499323084922	0.301778445996169	2	100	14	2950	0		2	K7GN83 K9J4R3
GO:0048519	negative regulation of biological process	BP	0.0856878554997555	0.301778445996169	3	100	31	2950	0		3	A0A287A3J8 F1SS26 O62680
GO:0046394	carboxylic acid biosynthetic process	BP	0.0897063601591289	0.301778445996169	2	100	15	2950	2	A5Z221 D0G0C6	0
GO:0016746	transferase activity, transferring acyl groups	MF	0.0897063601591289	0.301778445996169	2	100	15	2950	2	F1SKL8 F1SMG8	0
GO:0098662	inorganic cation transmembrane transport	BP	0.0923209644780692	0.301778445996169	3	100	32	2950	2	F1S5U9 Q35914	1	A0A286ZUQ1
GO:0005220	inositol 1,4,5-trisphosphate-sensitive calcium-release channel activity	MF	0.098318775623752	0.301778445996169	1	100	3	2950	0		1	A0A286ZUQ1
GO:0006898	receptor-mediated endocytosis	BP	0.098318775623752	0.301778445996169	1	100	3	2950	1	A0A287A3E7	0
GO:0043547	positive regulation of GTPase activity	BP	0.098318775623752	0.301778445996169	1	100	3	2950	0		1	A0A287A3J8
GO:0010975	regulation of neuron projection development	BP	0.098318775623752	0.301778445996169	1	100	3	2950	0		1	A0A287AYJ0
GO:0001578	microtubule bundle formation	BP	0.098318775623752	0.301778445996169	1	100	3	2950	0		1	F1S2I8
GO:0050840	extracellular matrix binding	MF	0.098318775623752	0.301778445996169	1	100	3	2950	0		1	F1SS26
GO:0032456	endocytic recycling	BP	0.098318775623752	0.301778445996169	1	100	3	2950	0		1	I3LD72
GO:0016226	iron-sulfur cluster assembly	BP	0.098318775623752	0.301778445996169	1	100	3	2950	1	I3LR64	0
GO:0006013	mannose metabolic process	BP	0.098318775623752	0.301778445996169	1	100	3	2950	0		1	K9J4R3
GO:0008610	lipid biosynthetic process	BP	0.100328464982294	0.306695144986525	2	100	16	2950	2	A5Z221 F1SMG8	0
GO:0044421	extracellular region part	CC	0.103880982351508	0.316269225620786	5	100	74	2950	0		5	A0A286ZJ45 A0A286ZR70 F1S6B5 F1SS26 K7GKY0
GO:0009165	nucleotide biosynthetic process	BP	0.113430814742189	0.335826664118607	3	100	35	2950	3	F1SF78 F1SQS3 Q35914	0
GO:0065007	biological regulation	BP	0.115925057715529	0.340529857039366	17	100	341	2950	5	A0A287A3E7 A0A287AJ84 A0A287BKX8 I3LD75 I3LHS8	12	A0A286ZJ45 A0A286ZND1 A0A286ZR70 A0A287A3J8 A0A287AEH1 A0A287ARR1 A0A287AYJ0 F1RIP3 F1RZM4 F1SS26 O62680 P19133
GO:0006270	DNA replication initiation	BP	0.128915356023353	0.349979594691558	1	100	4	2950	1	A0A287AU85	0
GO:0042555	MCM complex	CC	0.128915356023353	0.349979594691558	1	100	4	2950	1	A0A287AU85	0
GO:0008643	carbohydrate transport	BP	0.128915356023353	0.349979594691558	1	100	4	2950	1	A0A287BFI8	0
GO:0042742	defense response to bacterium	BP	0.128915356023353	0.349979594691558	1	100	4	2950	1	F1RRP2	0
GO:0046785	microtubule polymerization	BP	0.128915356023353	0.349979594691558	1	100	4	2950	0		1	F1S2I8
GO:0031032	actomyosin structure organization	BP	0.128915356023353	0.349979594691558	1	100	4	2950	0		1	F1S543
GO:0004190	aspartic-type endopeptidase activity	MF	0.128915356023353	0.349979594691558	1	100	4	2950	1	F1S7H6	0
GO:0008484	sulfuric ester hydrolase activity	MF	0.128915356023353	0.349979594691558	1	100	4	2950	0		1	Q8WNR3
GO:0005739	mitochondrion	CC	0.144042270789378	0.373604306608113	4	100	60	2950	4	A0A287AM87 F1SA62 F1SCH1 F1SD73	0
GO:0009117	nucleotide metabolic process	BP	0.144042270789378	0.373604306608113	4	100	60	2950	4	F1SA62 F1SF78 F1SQS3 Q35914	0
GO:0009605	response to external stimulus	BP	0.145783080965946	0.373604306608113	2	100	20	2950	1	F1RRP2	1	O62680
GO:0044699	single-organism process	BP	0.147561688089107	0.373604306608113	35	100	829	2950	19	A0A076JA52 A0A1L1YNR3 A0A287A3E7 A0A287AJ84 A0A287BFI8 A0A287BKX8 A0EPJ2 A5Z221 D0G0C6 F1S451 F1SA62 F1SF78 F1SKL8 F1SMG8 F1SQS3 I3LD75 Q35914 Q58G70 Q6RWA7	16	A0A286ZJ45 A0A286ZND1 A0A286ZR70 A0A287A3J8 A0A287AEH1 A0A287ARR1 A0A287AYJ0 F1RIP3 F1RZM4 F1S2I8 F1S543 F1SS26 I3LD72 I3LUD1 K9J4R3 P19133
GO:0051179	localization	BP	0.153723536412023	0.373604306608113	18	100	378	2950	10	A0A287A3E7 A0A287ALD8 A0A287AM87 A0A287AN14 A0A287BFI8 A2IBS6 F1RG46 F1S5A6 F1S5U9 Q35914	8	A0A286ZUQ1 A0A287AEH1 A0A287ARR1 A0A287AYJ0 F1RIP3 F1RZM4 I3LD72 P19133
GO:0048731	system development	BP	0.157732002286001	0.373604306608113	2	100	21	2950	0		2	A0A287AYJ0 F1SS26
GO:0004075	biotin carboxylase activity	MF	0.158483741765941	0.373604306608113	1	100	5	2950	1	A5Z221	0
GO:0006633	fatty acid biosynthetic process	BP	0.158483741765941	0.373604306608113	1	100	5	2950	1	A5Z221	0
GO:0031072	heat shock protein binding	MF	0.158483741765941	0.373604306608113	1	100	5	2950	1	D3K5K2	0
GO:0005388	calcium-transporting ATPase activity	MF	0.158483741765941	0.373604306608113	1	100	5	2950	1	F1S5U9	0
GO:0008299	isoprenoid biosynthetic process	BP	0.158483741765941	0.373604306608113	1	100	5	2950	1	F1SMG8	0
GO:0008201	heparin binding	MF	0.158483741765941	0.373604306608113	1	100	5	2950	0		1	F1SS26
GO:0006801	superoxide metabolic process	BP	0.158483741765941	0.373604306608113	1	100	5	2950	0		1	I3LUD1
GO:0004559	alpha-mannosidase activity	MF	0.158483741765941	0.373604306608113	1	100	5	2950	0		1	K9J4R3
GO:0008047	enzyme activator activity	MF	0.169858586809704	0.397924165984104	2	100	22	2950	1	I3LHS8	1	A0A287A3J8
GO:0051017	actin filament bundle assembly	BP	0.187058147818032	0.408917811509185	1	100	6	2950	0		1	A0A287AYJ0
GO:0015934	large ribosomal subunit	CC	0.187058147818032	0.408917811509185	1	100	6	2950	1	F1RSH0	0
GO:0030212	hyaluronan metabolic process	BP	0.187058147818032	0.408917811509185	1	100	6	2950	0		1	F1RUM0
GO:0005518	collagen binding	MF	0.187058147818032	0.408917811509185	1	100	6	2950	0		1	F1SUE4
GO:0005743	mitochondrial inner membrane	CC	0.207057581730165	0.442282437500605	2	100	25	2950	2	A0A287AM87 F1SA62	0
GO:0042127	regulation of cell proliferation	BP	0.214671661818778	0.442282437500605	1	100	7	2950	0		1	A0A286ZR70
GO:0003678	DNA helicase activity	MF	0.214671661818778	0.442282437500605	1	100	7	2950	1	A0A287AU85	0
GO:0007009	plasma membrane organization	BP	0.214671661818778	0.442282437500605	1	100	7	2950	1	A0A287BKX8	0
GO:0048523	negative regulation of cellular process	BP	0.232317695981958	0.474736161354436	2	100	27	2950	0		2	A0A287A3J8 O62680
GO:0000139	Golgi membrane	CC	0.241356280853138	0.481432157033315	1	100	8	2950	1	A0A287BFI8	0
GO:0006629	lipid metabolic process	BP	0.248394189750198	0.491519102590718	3	100	51	2950	3	A5Z221 F1SMG8 Q6RWA7	0
GO:0007010	cytoskeleton organization	BP	0.249027630434925	0.491519102590718	5	100	94	2950	1	A0A287BKX8	4	A0A287AYJ0 F1S2I8 F1S543 I3LD72
GO:0006334	nucleosome assembly	BP	0.2671429470376	0.494778456929169	1	100	9	2950	1	A0A287BE86	0
GO:0007160	cell-matrix adhesion	BP	0.2671429470376	0.494778456929169	1	100	9	2950	1	D6PW25	0
GO:0005544	calcium-dependent phospholipid binding	MF	0.2671429470376	0.494778456929169	1	100	9	2950	0		1	F1SEN1
GO:0004222	metalloendopeptidase activity	MF	0.292061581956417	0.515564107115552	1	100	10	2950	1	A0A287BEA0	0
GO:0000413	protein peptidyl-prolyl isomerization	BP	0.292061581956417	0.515564107115552	1	100	10	2950	1	D3K5K2	0
GO:0003755	peptidyl-prolyl cis-trans isomerase activity	MF	0.292061581956417	0.515564107115552	1	100	10	2950	1	D3K5K2	0
GO:0046034	ATP metabolic process	BP	0.295988996345531	0.520055432831399	2	100	32	2950	2	F1SA62 Q35914	0
GO:0030036	actin cytoskeleton organization	BP	0.29853625165166	0.520879956478071	4	100	70	2950	1	A0A287BKX8	3	A0A287AYJ0 F1S543 I3LD72
GO:0006950	response to stress	BP	0.302737215171024	0.526987004186598	4	100	71	2950	1	F1RRP2	3	A0A287AYJ0 F1SS26 O62680
GO:0044710	single-organism metabolic process	BP	0.305526680281253	0.530614465523099	16	100	360	2950	14	A0A076JA52 A0A1L1YNR3 A0EPJ2 A5Z221 D0G0C6 F1S451 F1SA62 F1SF78 F1SKL8 F1SMG8 F1SQS3 Q35914 Q58G70 Q6RWA7	2	I3LUD1 K9J4R3
GO:0005102	receptor binding	MF	0.308687571371869	0.5318526224358	2	100	33	2950	0		2	A0A287AEH1 F1RZM4
GO:0030170	pyridoxal phosphate binding	MF	0.31614111998511	0.5318526224358	1	100	11	2950	1	F1SKL8	0
GO:0051536	iron-sulfur cluster binding	MF	0.31614111998511	0.5318526224358	1	100	11	2950	1	I3LR64	0
GO:0006996	organelle organization	BP	0.331020534437814	0.543950368446548	7	100	140	2950	3	A0A287BE86 A0A287BKX8 F1RG46	4	A0A287AYJ0 F1S2I8 F1S543 I3LD72
GO:0055085	transmembrane transport	BP	0.336517747176392	0.543950368446548	4	100	78	2950	3	A0A287AN14 F1S5U9 Q35914	1	A0A286ZUQ1
GO:0030246	carbohydrate binding	MF	0.339409540536824	0.543950368446548	1	100	12	2950	0		1	A0A286ZRI5
GO:0046914	transition metal ion binding	MF	0.344170170678144	0.543950368446548	7	100	147	2950	2	F1RIV6 I3LR64	5	A0A287ARR1 A0A287B781 F1RIP3 K9J4R3 P19133
GO:0030234	enzyme regulator activity	MF	0.358641979174093	0.545379182861787	4	100	82	2950	1	I3LHS8	3	A0A287A3J8 F1RUM0 K7GKY0
GO:0004866	endopeptidase inhibitor activity	MF	0.358938823068445	0.545379182861787	2	100	37	2950	0		2	F1RUM0 K7GKY0
GO:0015986	ATP synthesis coupled proton transport	BP	0.361893899266	0.545379182861787	1	100	13	2950	1	Q35914	0
GO:0044255	cellular lipid metabolic process	BP	0.383595727747318	0.557993248382155	2	100	39	2950	2	A5Z221 F1SMG8	0
GO:0005096	GTPase activator activity	MF	0.383620358262731	0.557993248382155	1	100	14	2950	0		1	A0A287A3J8
GO:0005578	proteinaceous extracellular matrix	CC	0.383620358262731	0.557993248382155	1	100	14	2950	0		1	F1S6B5
GO:1902589	single-organism organelle organization	BP	0.388548054378719	0.564069762341306	5	100	100	2950	1	A0A287BKX8	4	A0A287AYJ0 F1S2I8 F1S543 I3LD72
GO:0006810	transport	BP	0.400391050919062	0.57680856377612	15	100	349	2950	10	A0A287A3E7 A0A287ALD8 A0A287AM87 A0A287AN14 A0A287BFI8 A2IBS6 F1RG46 F1S5A6 F1S5U9 Q35914	5	A0A286ZUQ1 A0A287ARR1 F1RIP3 I3LD72 P19133
GO:0016459	myosin complex	CC	0.404614215270132	0.578459866697983	1	100	15	2950	0		1	A0A286ZRZ8
GO:0016491	oxidoreductase activity	MF	0.428095020240709	0.598378169555787	8	100	168	2950	8	A0A1L1YNR3 A0EPJ2 F1RRP2 F1S451 F1SA62 F1SCH1 F1SD73 Q58G70	0
GO:0044281	small molecule metabolic process	BP	0.428095020240709	0.598378169555787	8	100	168	2950	7	A5Z221 D0G0C6 F1SA62 F1SF78 F1SKL8 F1SQS3 Q35914	1	K9J4R3
GO:0008168	methyltransferase activity	MF	0.481740883939389	0.645756051198611	1	100	19	2950	0		1	A0A286ZV82
GO:0055114	oxidation-reduction process	BP	0.489137491648617	0.652183322198156	8	100	174	2950	7	A0A076JA52 A0A1L1YNR3 A0EPJ2 F1S451 F1SA62 Q58G70 Q6RWA7	1	I3LUD1
GO:0015631	tubulin binding	MF	0.49942287356957	0.652685493975274	1	100	20	2950	0		1	F1S2I8
GO:0048037	cofactor binding	MF	0.500779677492164	0.652685493975274	3	100	68	2950	3	F1S0N2 F1S451 F1SKL8	0
GO:0004175	endopeptidase activity	MF	0.500779677492164	0.652685493975274	3	100	68	2950	2	A0A287BEA0 F1S7H6	1	B4F449
GO:0044763	single-organism cellular process	BP	0.500797247371985	0.652685493975274	24	100	614	2950	12	A0A287A3E7 A0A287AJ84 A0A287BKX8 A5Z221 D0G0C6 F1SA62 F1SF78 F1SKL8 F1SMG8 F1SQS3 I3LD75 Q35914	12	A0A286ZJ45 A0A286ZND1 A0A287A3J8 A0A287AEH1 A0A287ARR1 A0A287AYJ0 F1RIP3 F1RZM4 F1S2I8 F1S543 I3LD72 P19133
GO:0003824	catalytic activity	MF	0.503684113351503	0.655312202837942	34	100	899	2950	25	A0A1L1YNR3 A0A287APD5 A0A287AU85 A0A287B6T6 A0A287BEA0 A0EPJ2 A5Z221 B8XSJ0 D0G0C6 D3K5K2 F1RRP2 F1S0N2 F1S451 F1S5U9 F1S7H6 F1SA62 F1SCH1 F1SD73 F1SF78 F1SKL8 F1SMG8 F1SQS3 M3VH94 Q58G70 Q6R2V0	9	A0A286ZJ45 A0A286ZNU3 A0A286ZRZ8 A0A286ZV82 A0A287AYJ0 B4F449 K7GN83 K9J4R3 Q8WNR3
GO:0004867	serine-type endopeptidase inhibitor activity	MF	0.516507417133749	0.664486800076621	1	100	21	2950	0		1	F1RUM0
GO:0051082	unfolded protein binding	MF	0.533014504292037	0.673658667609431	1	100	22	2950	1	A0A287ADU8	0
GO:0050660	flavin adenine dinucleotide binding	MF	0.533014504292037	0.673658667609431	1	100	22	2950	1	F1S451	0
GO:0004674	protein serine/threonine kinase activity	MF	0.533014504292037	0.673658667609431	1	100	22	2950	1	Q6R2V0	0
GO:0009058	biosynthetic process	BP	0.543145910548013	0.68531161867803	12	100	287	2950	12	A0A1L1YNR3 A0A287AU85 A5Z221 D0G0C6 F1RSH0 F1SF78 F1SKL8 F1SMG8 F1SQS3 I3LR64 Q35914 Q58G70	0
GO:0022607	cellular component assembly	BP	0.552625864951121	0.691471964131852	4	100	92	2950	2	A0A287BE86 I3LR64	2	A0A287AYJ0 F1S2I8
GO:0003774	motor activity	MF	0.57926112015949	0.71410551206547	1	100	25	2950	0		1	A0A286ZRZ8
GO:0005882	intermediate filament	CC	0.607542573036396	0.735703727734895	1	100	27	2950	0		1	A0A287B1C7
GO:0004252	serine-type endopeptidase activity	MF	0.607542573036396	0.735703727734895	1	100	27	2950	0		1	B4F449
GO:0016772	transferase activity, transferring phosphorus-containing groups	MF	0.615700634424298	0.744384046763781	5	100	126	2950	4	A0A287B6T6 B8XSJ0 M3VH94 Q6R2V0	1	A0A286ZJ45
GO:0048518	positive regulation of biological process	BP	0.656170566987689	0.778296950117889	2	100	43	2950	0		2	A0A287AYJ0 O62680
GO:0051128	regulation of cellular component organization	BP	0.664273221133411	0.784196958072723	2	100	45	2950	1	A0A287BKX8	1	A0A287AYJ0
GO:0006520	cellular amino acid metabolic process	BP	0.664273221133411	0.784196958072723	2	100	45	2950	2	D0G0C6 F1SKL8	0
GO:0050789	regulation of biological process	BP	0.67171776989734	0.790503541412832	12	100	302	2950	3	A0A287AJ84 A0A287BKX8 I3LD75	9	A0A286ZJ45 A0A286ZND1 A0A286ZR70 A0A287A3J8 A0A287AEH1 A0A287AYJ0 F1RZM4 F1SS26 O62680
GO:0005615	extracellular space	CC	0.710056367085858	0.829134142932554	2	100	55	2950	0		2	F1SS26 K7GKY0
GO:0044248	cellular catabolic process	BP	0.719716438831934	0.839111258917231	2	100	57	2950	2	F1SKL8 I3LHS8	0
GO:0031090	organelle membrane	CC	0.738573537226496	0.854472769222039	3	100	74	2950	3	A0A287AM87 A0A287BFI8 F1SA62	0
GO:0050794	regulation of cellular process	BP	0.744812264069471	0.860366854961969	11	100	282	2950	3	A0A287AJ84 A0A287BKX8 I3LD75	8	A0A286ZJ45 A0A286ZND1 A0A286ZR70 A0A287A3J8 A0A287AEH1 A0A287AYJ0 F1RZM4 O62680
GO:0019752	carboxylic acid metabolic process	BP	0.76157835227901	0.874361711318803	3	100	84	2950	3	A5Z221 D0G0C6 F1SKL8	0
GO:0016301	kinase activity	MF	0.777921840538159	0.881019915790205	4	100	103	2950	3	A0A287B6T6 B8XSJ0 Q6R2V0	1	A0A286ZJ45
GO:0015031	protein transport	BP	0.790591787923731	0.8900075217345	4	100	112	2950	4	A0A287A3E7 A0A287AM87 A2IBS6 F1RG46	0
GO:0071702	organic substance transport	BP	0.810787485803498	0.905961648327237	5	100	140	2950	5	A0A287A3E7 A0A287AM87 A0A287BFI8 A2IBS6 F1RG46	0
GO:0016043	cellular component organization	BP	0.836507027124345	0.930552195854301	8	100	206	2950	4	A0A287BE86 A0A287BKX8 F1RG46 I3LR64	4	A0A287AYJ0 F1S2I8 F1S543 I3LD72
GO:0016020	membrane	CC	0.965631967401412	1	14	100	394	2950	13	A0A076JA52 A0A287A3E7 A0A287ALD8 A0A287AM87 A0A287AN14 A0A287BFI8 F1RG46 F1RM08 F1S5A6 F1S5U9 F1S7H6 F1SA62 I3LC80	1	A0A286ZUQ1
GO:0016740	transferase activity	MF	0.976386256784692	1	8	100	219	2950	6	A0A287B6T6 B8XSJ0 F1SKL8 F1SMG8 M3VH94 Q6R2V0	2	A0A286ZJ45 A0A286ZV82
GO:0044249	cellular biosynthetic process	BP	0.999999999999999	1	9	100	263	2950	9	A0A287AU85 A5Z221 D0G0C6 F1RSH0 F1SF78 F1SMG8 F1SQS3 I3LR64 Q35914	0
GO:0008152	metabolic process	BP	0.999999999999999	1	34	100	990	2950	26	A0A076JA52 A0A1L1YNR3 A0A286ZLY2 A0A287APD5 A0A287AU85 A0A287B6T6 A0A287BEA0 A0EPJ2 A5Z221 B8XTR4 D0G0C6 D3K5K2 F1RSH0 F1S0N2 F1S451 F1SA62 F1SF78 F1SKL8 F1SMG8 F1SQS3 I3LHS8 I3LR64 Q35914 Q58G70 Q6R2V0 Q6RWA7	8	A0A286ZNU3 A0A286ZV82 B4F449 F1RUM0 I3LUD1 K9J4R3 O62680 Q8WNR3
GO:1901135	carbohydrate derivative metabolic process	BP	1	1	3	100	88	2950	2	F1SA62 Q35914	1	F1RUM0
GO:0005886	plasma membrane	CC	1	1	2	100	58	2950	2	A0A287A3E7 F1S5A6	0
GO:0015078	hydrogen ion transmembrane transporter activity	MF	1	1	1	100	29	2950	1	Q35914	0
GO:0070011	peptidase activity, acting on L-amino acid peptides	MF	1	1	4	100	117	2950	2	A0A287BEA0 F1S7H6	2	A0A286ZNU3 B4F449
